# Supplementary material for: High-throughput sequencing of nematode communities from total soil DNA extractions
Source: BMC Ecol. 2015 Feb 12;15:3. doi: 10.1186/s12898-014-0034-4 (PMC4331302; doi:10.1186/s12898-014-0034-4)
Supplement: Additional file 2: Table S2. — Relative distribution of sequences at order rank. Relative sequence distribution at order rank in the total dataset in each of the 22 soils. [file 12898_2014_34_MOESM2_ESM.xlsx]

## Sheet: Sheet1
Taxonomy			Field1	Field2	Field3	Field4	Field5	Field6	Field7	Field8	Field9	Field10	Field11	Field12	Field13	Field14	Field15	Field16	Field17	Field18	Field19	Field20	Field21	Field22
Annelida	Other	Other	0	0	0	0	0	0	0	0	0	0.46438	0.854701	0	0	0	0	0	0	0	0	0	0	0	1.31908
Annelida	Clitellata	Other	0	0	0	0	0	0	0	0	0	0	0	0	0.0170126	0	0	0	0	0	0.0225632	0	0	0	0.0395758
Annelida	Clitellata	Oligochaeta	4.37849	5.22957	1.1632	25.1709	24.4441	66.2536	6.5061	0	0.0110595	13.4354	10.2953	0.919405	0	0	6.69862	7.35828	0	42.2288	20.4422	0.010433	4.69442	0.123885	239.364
Apicomplexa	Other	Other	0	0	0	0	0	0	0	0	0	0	0	0	0	0	0	0	0	0	0	0.010433	0	0	0.010433
Arthropoda	Chelicerata	Other	0	0	0	0	0.0296472	0	0	0	0.718868	0	0	0	0	0	0	0	0	0	0	0	0	0	0.748515
Arthropoda	Chelicerata	Arachnida	0	2.99105	0	0	0	0.0263644	0	0	0	0	0	0	0	0	0.323547	0.181561	0	0	0.518953	0	0	0	4.04147
Arthropoda	Chelicerata	Merostomata	0	0	0	0	0	0	0	0	0	0	0	0	0.442327	0	0	0	0	0	0	0	1.86005	0	2.30238
Arthropoda	Hexapoda	Other	0	0.00952562	0	0	0	0	0	0	0	0	0	0	0	0	0.0119832	0	0	0	0	0	0	0.024777	0.0462859
Arthropoda	Hexapoda	Collembola	0	0.0190512	0.563976	0.0594354	0.0148236	0.922752	22.9903	0.47619	1.76952	0	0	13.0869	0	3.54052	0.0119832	0.126084	0	0	17.2834	2.45175	0	0.297324	63.614
Arthropoda	Hexapoda	Insecta	0.0881575	0	0	0	0	0	0	0	0	0	0	0	0	1.02282	0	0.00504337	0	0	0	0	0	0	1.11602
Bacillariophyta	Bacillariophyceae	Bacillariophycidae	0	0	0	0	0	0	0	0	0	0	0	0	0	0	0.0119832	0	0	0	0	0	0	0	0.0119832
Cercozoa	Other	Other	0	0.0190512	0.0352485	0.0297177	0	0.0527287	0.0104264	0	0.0110595	0.0422164	0	0.156495	0	0	0.0359497	0.0252169	0.0267881	0	0	0	0.088574	0.309713	0.843184
Cercozoa	Cercomonadida	Cercomonadidae	0	0.00952562	0	0	0.0148236	0.0790931	0.229382	0.190476	0.110595	0.0105541	0.03885	0	0	0.0393391	0	0.00504337	0	0.42506	0.112816	0.010433	0	0	1.27599
Cercozoa	Cercomonadida	Heteromitidae	0	0	0	0.0594354	0.103765	0.0263644	0.0104264	0.190476	0.0110595	0.189974	0.03885	0	0	0	0.0239664	0	0.0803643	0.0184809	0	0	0	0	0.753162
Cercozoa	Plasmodiophorida	Environmental_samples	0	0	0	0	0	0	0	0	0	0	0	0	0	0	0	0	0	0.0554426	0	0.010433	0	0	0.0658756
Cercozoa	Plasmodiophorida	Plasmodiophoridae	1.35175	0	0	0	0.20753	0	0.14597	0.0952381	0.022119	0.0316623	0	0.234742	0.0170126	0	0.203715	0.0201735	0	0	0	0	0	0	2.32991
Cercozoa	Silicofilosea	Euglyphida	0	0	0	0	0	0	0	0	0	0	0	0	0	0	0.0119832	0	0	0	0	0.010433	0	0	0.0224162
Cercozoa	Silicofilosea	Thaumatomonadida	0.0293858	0	0	0	0	0	0	0	0.0110595	0	0	0	0	0	0	0	0	0	0	0	0	0	0.0404453
Chlorophyta	Other	Other	0	0.0666794	0	0	0	0	0	0	0	0	0	0	0.0170126	0	0	0	0	0	0	0	0	0	0.083692
Chordata	Craniata	Vertebrata	0	0	0.140994	0	0	0	0	2.7619	0	0	0	0	0	0	0	0.332863	1.17868	0	0	0	1.15146	0	5.5659
Chrysophyceae	Chromulinales	Chromulinaceae	0	0	0	0	0	0	0	0	0	0	0	0	0	0	0	0	0.937584	0	0	0.010433	0	0	0.948017
Chytridiomycota	Other	Other	0	0.0381025	0	0	0	0	0	0	0	0	0	0	0	0	0	0	0	0	0	0	0	0	0.0381025
Chytridiomycota	Chytridiomycetes	Rhizophydiales	0	0	0	0	0	0	0	0	0	0	0	0	0	0	0.0239664	0	0	0	0	0	0	0	0.0239664
Ciliophora	Other	Other	0	0	0	0	0	0	0	0	0	0	0.03885	0	0	0	0	0	0	0	0	0	0	0	0.03885
Ciliophora	Intramacronucleata	Colpodea	0	0.0190512	0	0	0.0296472	0	0	0	0	0	0	0	0.0170126	0	0	0	0	0	0	0	0	0	0.065711
Ciliophora	Intramacronucleata	Spirotrichea	0	0	0	0	0	0	0	0	0.0552975	0	0	0	0	0.0393391	0	0	0	0	0	0	0	0	0.0946366
Dikarya	Other	Other	0.0881575	0.0190512	0	0	0	0	0	0.0952381	0.0331785	0.0316623	0	0.0782473	0	0	0	0.00504337	0	0	0.0902527	0	0	0	0.440831
Dikarya	Ascomycota	Other	0.117543	0.123833	0.0352485	0	0.0444708	0	0.0417058	0	0.154833	0.253298	0	0.0782473	0.0170126	0.0393391	0.0119832	0.0100867	0.214305	0	0.135379	0	0	0	1.27729
Dikarya	Ascomycota	Environmental_samples	0.0293858	0	0	0	0.0444708	0	0	0	0.0110595	0	0	0.0391236	0	0	0.0119832	0	0	0	0.0225632	0	0	0	0.158586
Dikarya	Ascomycota	Mitosporic_ascomycota	0.146929	0.0190512	0.0352485	0.0594354	0.415061	0	0	3.14286	0.188012	0.0211082	0	0.312989	0	0	0.0718993	0.0302602	0	0.0554426	0	0	0	0	4.49829
Dikarya	Ascomycota	Pezizomycotina	0	0.0190512	0	0	0	0	0	0	0	0	0	0	0	0	0	0	0	0	0	0	0.088574	0	0.107625
Dikarya	Ascomycota	Saccharomycotina	0.293858	0.0666794	0	0	0	0.0527287	0.0104264	0.0952381	0.0110595	0.263852	0.03885	0.21518	0.0340252	0	0	0.00504337	0.321457	0.0184809	0.157942	0.0625978	0	0.0123885	1.65981
Dikarya	Basidiomycota	Other	0	0	0	0	0	0	0	0	0	0.0844327	0	0.0195618	0	0	0	0.0302602	0	0	0	0	0.265722	0	0.399977
Dikarya	Basidiomycota	Agaricomycotina	0.146929	0.076205	0.105746	0.0297177	0.0148236	0.0263644	0.0312793	0.0952381	0.066357	0.0527704	0.34965	0.0978091	0.0850629	0.354052	0.0119832	0.0958241	0	0	0	0.0312989	0.177148	0.0619425	1.9102
Dikarya	Basidiomycota	Pucciniomycotina	0	0	0.0352485	0	0	0	0.0104264	0	0	0	0	0	0	0	0	0	0	0	0	0	0	0.024777	0.070452
Dikarya	Environmental_samples	Uncultured_dikarya	0	0.00952562	0	0	0	0	0	0	0	0	0	0	0	0	0	0	0	0	0	0	0	0	0.00952562
Environmental_samples	Uncultured_choanoflagellate	Uncultured_choanoflagellate	0	0	0	0	0	0	0	0	0.0110595	0	0	0	0	0	0	0	0	0	0	0	0	0	0.0110595
Environmental_samples	Uncultured_fungus	Uncultured_fungus	0	0	0	0	0	0	0	0	0	0.0105541	0	0	0	0	0	0	0	0	0	0	0	0	0.0105541
Environmental_samples	Athalamea_environmental_sample	Athalamea_environmental_sample	0	0	0	0	0	0	0	0	0	0	0	0	0.0170126	0	0	0	0	0	0	0	0	0	0.0170126
Flabellinea	Vannellidae	Vannella	0	0.0190512	0	0	0	0	0	0	0	0	0	0	0	0	0	0	0	0	0	0	0	0	0.0190512
Fungal_sp._gmg_ppb1	Fungal_sp._gmg_ppb1	Fungal_sp._gmg_ppb1	0.0587717	0.00952562	0	0	0.0296472	0	0	0	0	0	0	0	0	0.550747	0	0.0302602	0	0	0	0	0	0	0.678952
Fungi_incertae_sedis	Basal_fungal_lineages	Unclassified_zygomycetes	0.205701	0.0476281	0.0352485	0.118871	0	0	0.0521322	0	0.066357	0.158311	0	0.293427	0.102076	0	0.0599161	0.0353036	0	0.0184809	0.0902527	0.010433	0	0.024777	1.31891
Glomeromycota	Glomeromycetes	Paraglomerales	0	0	0	0	0	0	0	0	0	0	0	0	0	0	0	0	0	0.0184809	0	0	0	0	0.0184809
Nematoda	Other	Other	3.23244	0.0190512	8.35389	2.16939	0.489179	0.922752	0.573454	7.61905	0	0.485488	2.21445	0	5.17183	9.08733	3.18754	1.0238	0.964372	0.480503	2.77527	1.45018	2.3915	0.507929	53.1194
Nematoda	Chromadorea	Other	17.367	7.19185	16.1791	4.75483	9.7391	5.45742	9.09186	9.14286	14.4105	4.79156	14.1414	15.493	18.0333	11.0543	6.00359	8.03409	7.36673	1.58936	6.00181	2.96296	1.32861	5.30228	195.438
Nematoda	Chromadorea	Araeolaimida	3.23244	6.68699	0.0352485	0	0.652238	2.92644	2.60661	5.04762	10.8604	0.0105541	0	0.352113	13.2018	7.47443	9.3589	4.96268	0.696491	0	7.60379	4.10016	3.45438	8.12686	91.3901
Nematoda	Chromadorea	Ascaridida	0	0.0190512	0	1.21842	0	0	0	0	0	0.865435	0	0	0	0	0	0	0	0	0	0	0	0	2.10291
Nematoda	Chromadorea	Chromadorida	0	0	0.211491	0	0	0.105457	0.14597	0	0.188012	1.82586	3.9627	0	0	0	0.419413	0.731289	0	0	0	0.010433	3.89725	1.20168	12.6996
Nematoda	Chromadorea	Diplogasterida	0.940347	2.98152	11.0328	47.3403	11.429	4.5083	0.0104264	0.0952381	0.0110595	14.4169	9.67366	3.95149	1.02076	0.157356	0.754943	1.2205	6.91133	7.68804	0.0451264	42.7647	0.708592	54.8067	222.469
Nematoda	Chromadorea	Rhabditida	22.5977	35.4258	4.97004	6.50817	16.973	2.74189	5.58857	27.0476	10.6614	9.53034	14.8019	8.56808	10.4117	14.9095	7.82504	9.53197	19.1535	5.80299	1.87274	1.64841	2.56864	12.5	251.639
Nematoda	Chromadorea	Tylenchida	14.7811	4.35321	15.8618	6.09212	17.062	5.95834	11.4691	8.38095	6.02743	9.69921	15.4623	24.687	31.9667	19.4729	12.5345	10.1624	5.67908	7.39235	6.54332	4.60094	0.177148	11.224	249.588
Nematoda	Enoplea	Dorylaimida	6.8469	2.96247	6.06274	0	12.6445	7.14474	10.6558	18.0952	23.1475	13.5515	13.4033	6.82707	1.22491	5.90087	11.2283	3.10672	3.99143	5.56274	17.2157	0.0417319	11.1603	0.433598	181.208
Nematoda	Enoplea	Enoplida	0	0	1.97392	0	0.444708	0	0.250235	0	0.641451	1.25594	0	0.43036	0	2.98977	2.46854	0.595118	1.7948	0.295694	0.676895	0.615545	0	0	14.433
Nematoda	Enoplea	Mermithida	0	0	0	0	0	0	0	0	0	1.08707	0	0	0	0	0	0	0	0	0	0	0	0	1.08707
Nematoda	Enoplea	Mononchida	1.11666	1.30501	2.15016	0	0	0	1.47013	0.571429	1.64787	3.82058	0	3.6385	0	0	1.10246	0.469034	11.1706	4.56478	0.248195	3.35942	24.8007	1.84589	63.2814
Nematoda	Enoplea	Triplonchida	0.323244	0	0	0	2.62378	0	0	4.47619	1.97965	1.22427	0	0	0.0170126	0	0	0	0	0.0184809	6.56588	0	0	0.867195	18.0957
Nematoda	Nematoda_environmental_samples	Uncultured_nematoda	0	0.0285769	0.070497	0	0	0	0.0208529	0	0	0	0	0	0	0	0	0.231995	0	0	0	0	0	0	0.351922
Nematoda	Nematoda_environmental_samples	Uncultured_nematode	0	0	1.37469	0	0.222354	0.290008	1.69951	3.71429	0.597213	1.57256	1.59285	1.05634	13.525	20.0629	0.790893	1.3718	9.13474	1.79264	0	0.876369	0.177148	0.867195	60.7186
Nucleariidae	Nuclearia	Nuclearia_thermophila	0	0	0	0	0	0	0	0	0.0110595	0	0	0	0	0	0	0	0	0	0	0	0	0	0.0110595
Oomycetes	Pythiales	Pythiaceae	0	0.0381025	0.070497	0	0	0	0	0	0	0	0	0	0	0	0.0119832	0	0	0	0	0	0	0	0.120583
Other	Other		0	0.00952562	0	0	0	0	0	0	0	0	0	0	0	0	0	0	0	0	0	0	0.088574	0	0.0980996
Other	Other	Other	0.881575	0.161936	3.24286	6.32987	0.296472	0.237279	8.71651	0	0.066357	14.7652	4.39005	0.0391236	0.187138	0	0.491312	0.131128	23.9486	0.0369617	0.0676895	0.552947	25.5979	0.272547	90.4134
Other	Other	Other	0	0	0	0	0	0	0	0	0	0	0	0.0195618	0	0	0	0	0	0	0	0	0	0	0.0195618
Other	Other	Other	0	0	0.0352485	0	0	0	0	0	0	0	0	0	0	0	0	0	0	0	0	0	0	0	0.0352485
Other	Other	Other	0.0587717	0	0.0352485	0	0.0148236	0.0527287	0.0104264	0.190476	0.022119	0	0	0	0	0	0	0.00504337	0	0	0.0225632	0.010433	0	0	0.422634
Other	Other	Other	0	0.409602	0	0	0.0592944	0.500923	1.56397	0	5.89471	0.0105541	0.27195	1.31064	0.0340252	0	0.0119832	0.0655638	0	1.05341	3.09116	0.500782	0	0	14.7786
Other	Other	Other	0	0	0	0	0	0	0	0	0	0	0	0	0.170126	0	0	0	0	0	0	0	0	0	0.170126
Other	Other	Other	0.0587717	0.0285769	0	0	0	0.0263644	0	0	0	0	0	0	0	0	0	0.00504337	0	0	0	0	0	0	0.118756
Other	Other	Other	0	0	0	0	0	0	0	0	0	0	0	0	0	0	0	0.040347	0	0	0	0	0	0	0.040347
Rotifera	Bdelloidea	Other	7.96356	1.45742	0.493479	0	0.266825	0.210915	10.0407	2.95238	2.2119	1.43536	2.21445	1.8975	3.2494	3.10779	0.838826	0.645552	1.20546	0.905563	6.45307	0.469484	4.96014	0.272547	53.2523
Rotifera	Bdelloidea	Adinetida	0	0	0	0	0	0	0.0208529	0	0	0	0	0	0	0	0	0	0	0	0	0	0	0	0.0208529
Rotifera	Bdelloidea	Unclassified_bdelloidea	0	0.228615	0	0	0.222354	0	0	0	0.431321	0	0	0.0978091	0	0	0	0	0.616126	0	0	0	0	0	1.59622
Rotifera	Monogononta	Other	0	0	0	0	0	0.0263644	0	0	0	0	0	0	0	0	0	0	0	0	0	0	0	0	0.0263644
Rotifera	Monogononta	Ploimida	0	0.790627	0.881213	0	0	0.659109	0	0.666667	0.0110595	0	0	1.93662	0	0	0.0119832	5.07868	0	1.79264	0	0	1.06289	0	12.8915
Schizopyrenida	Gruberellidae	Stachyamoeba	0	0	0	0	0	0	0	0	0	0.0105541	0	0	0	0	0	0	0	0.0369617	0	0.0312989	0	0	0.0788147
Stramenopile_sp._mast-12_kkts_e5	Stramenopile_sp._mast-12_kkts_e5	Stramenopile_sp._mast-12_kkts_e5	0	0	0	0	0	0	0.0208529	0	0	0	0	0	0	0	0	0	0	0	0	0	0	0	0.0208529
Streptophyta	Embryophyta	Bryophyta	0	0	0	0	0	0	0.0104264	0	0	0	0.3108	0	0	0	0	0.00504337	0	0	0	0	0	0	0.32627
Streptophyta	Embryophyta	Tracheophyta	0.0293858	0.00952562	0	0	0.518826	0	0.0312793	0	0.0110595	0.358839	0	0	0	0	0.263631	0	0	0	0	0	0	0	1.22255
Tardigrada	Other	Other	0	0	0	0	0	0	0.0312793	0	0	0	0	0	0	0	0	0.00504337	0	0	0	0	0	0	0.0363227
Tardigrada	Environmental_samples	Tardigrada_environmental_sample	2.61534	27.0242	13.4649	0.0594354	0.711533	0.500923	1.86633	4.7619	4.93254	0.0422164	5.74981	13.8693	0.98673	0	35.1228	44.0034	3.29494	18.1482	1.55686	33.1873	3.36581	0.891972	216.157
Tardigrada	Eutardigrada	Other	0	0	0.140994	0	0.074118	0.290008	3.29476	0	9.26786	0	0	0	0	0	0	0	0	0	0.315884	0.0208659	5.93446	0	19.3389
Tardigrada	Eutardigrada	Parachela	10.6964	0	11.1033	0	0	0	0.698572	0	3.40633	4.17942	0	0	0	0	0	0.262255	1.28583	0	0	0.010433	0	0	31.6426
Tubulinea	Euamoebida	Leptomyxida	0	0	0	0	0	0	0	0	0.022119	0	0	0	0	0	0	0	0	0	0	0	0	0	0.022119
Tubulinea	Euamoebida	Tubulinida	0	0	0.0352485	0	0	0	0.0625586	0	0.0110595	0	0	0	0	0	0	0.00504337	0	0	0	0	0	0	0.11391
Uncultured_eukaryote	Uncultured_eukaryote	Uncultured_eukaryote	0.323244	0.0571537	0.070497	0	0.16306	0	0.0104264	0.0952381	0.265428	0.0105541	0.1554	0.293427	0.0340252	0.196696	0.0479329	0.0100867	0.0267881	0	0.0676895	0.166927	0	0	1.99457
