# Supplementary material for: High-throughput sequencing of nematode communities from total soil DNA extractions
Source: BMC Ecol. 2015 Feb 12;15:3. doi: 10.1186/s12898-014-0034-4 (PMC4331302; doi:10.1186/s12898-014-0034-4)
Supplement: Additional file 3: Table S3. — Identified OTUs with taxonomic identification. Reads distribution at OTU rank (99% identity) in the nematode dataset in each of the 22 soils. [file 12898_2014_34_MOESM3_ESM.xlsx]

## Sheet: table_nematoda_genus_biom
#OTU ID	Sample 1	Sample 2	Sample 3	Sample 4	Sample 5	Sample 6	Sample 7	Sample 8	Sample 9	Sample 10	Sample 11	Sample 12	Sample 13	Sample 14	Sample 15	Sample 16	Sample 17	Sample 18	Sample 19	Sample 20	Sample 21	Sample 22	taxonomy
denovo0	0	0	0	0	0	0	0	0	0	0	0	0	62	0	0	0	0	0	0	0	0	0	Root; k__Eukaryota; p__Metazoa; c__Nematoda; o__Chromadorea
denovo5	0	0	0	0	0	0	0	0	1	0	0	0	0	0	0	0	0	0	0	0	0	0	Root; k__Eukaryota; p__Metazoa; c__Nematoda; o__Enoplea
denovo7	0	0	0	0	0	0	0	0	0	0	0	13	0	0	0	0	0	0	0	0	0	0	Root; k__Eukaryota; p__Metazoa; c__Nematoda; o__Chromadorea
denovo9	0	0	0	0	0	0	0	0	0	0	0	0	0	0	0	1	0	0	0	0	0	0	Root; k__Eukaryota; p__Metazoa; c__Nematoda; o__Chromadorea
denovo13	0	0	0	36	0	0	0	0	0	0	0	0	0	0	0	0	0	0	0	0	0	0	Root; k__Eukaryota; p__Metazoa; c__Nematoda; o__Chromadorea
denovo14	0	68	0	0	35	0	85	29	0	64	0	29	0	44	74	308	0	22	0	0	0	87	Root; k__Eukaryota; p__Metazoa; c__Nematoda; o__Chromadorea; g__Tylenchus
denovo19	0	0	0	0	0	0	0	0	0	0	0	0	0	0	1	0	0	0	0	0	0	0	Root; k__Eukaryota; p__Metazoa; c__Nematoda; o__Chromadorea; g__Rhabditis
denovo30	62	3	19	62	0	40	47	1	72	92	0	289	221	88	0	335	34	0	65	166	2	143	Root; k__Eukaryota; p__Metazoa; c__Nematoda; o__Chromadorea; g__Bitylenchus
denovo38	0	0	0	0	0	0	0	0	0	0	0	0	0	0	59	30	0	0	0	0	0	0	Root; k__Eukaryota; p__Metazoa; c__Nematoda; o__Chromadorea; g__Tylenchus
denovo41	0	0	0	0	0	0	0	0	0	0	0	0	0	0	0	0	0	0	0	1	0	0	Root; k__Eukaryota; p__Metazoa; c__Nematoda; o__Chromadorea; g__Pristionchus
denovo43	0	0	0	0	0	0	0	1	0	0	0	0	0	0	0	0	0	0	0	0	0	0	Root; k__Eukaryota; p__Metazoa; c__Nematoda; o__Chromadorea; g__Cephalobus
denovo44	0	0	0	0	0	0	0	0	0	0	0	0	0	0	0	0	0	0	0	4	0	0	Root; k__Eukaryota; p__Metazoa; c__Nematoda; o__Chromadorea; g__Panagrolaimus
denovo45	0	0	0	0	107	0	0	0	0	0	60	0	0	0	118	0	0	0	0	0	0	0	Root; k__Eukaryota; p__Metazoa; c__Nematoda; o__Enoplea
denovo46	2	6	0	0	267	137	0	0	243	0	0	0	0	127	2	0	0	0	0	0	0	0	Root; k__Eukaryota; p__Metazoa; c__Nematoda; o__Enoplea; g__Longidorus
denovo48	21	0	6	0	0	3	275	0	55	1	0	0	0	297	89	22	0	31	0	46	0	327	Root; k__Eukaryota; p__Metazoa; c__Nematoda; o__Chromadorea; g__Ecphyadophora
denovo49	0	0	0	0	25	14	0	0	0	0	0	0	0	0	0	0	0	0	0	0	0	0	Root; k__Eukaryota; p__Metazoa; c__Nematoda; o__Chromadorea; g__Steinernema
denovo51	0	77	0	0	1	1	0	0	0	0	0	0	0	0	0	116	61	0	0	0	0	0	Root; k__Eukaryota; p__Metazoa; c__Nematoda; o__Chromadorea
denovo53	0	0	217	0	0	6	55	46	0	0	57	0	28	0	0	117	0	19	100	4	27	34	Root; k__Eukaryota; p__Metazoa; c__Nematoda; o__Enoplea; g__Prismatolaimus
denovo59	0	0	30	0	0	0	0	0	0	0	0	0	0	0	0	0	0	0	0	0	0	0	Root; k__Eukaryota; p__Metazoa; c__Nematoda; o__Chromadorea; g__Tylenchus
denovo61	0	0	0	0	8	8	86	53	0	0	0	17	776	18	274	0	0	0	86	0	0	0	Root; k__Eukaryota; p__Metazoa; c__Nematoda; o__Chromadorea; g__Unclassified_plectidae
denovo62	0	0	0	0	0	0	0	0	0	0	0	0	0	0	0	1	0	0	0	0	0	0	Root; k__Eukaryota; p__Metazoa; c__Nematoda; o__Chromadorea
denovo66	0	0	0	0	0	0	0	0	0	0	0	0	0	0	0	0	0	0	0	0	0	34	Root; k__Eukaryota; p__Metazoa; c__Nematoda; o__Chromadorea; g__Achromadora
denovo69	0	0	0	0	112	0	0	0	0	0	0	0	0	0	0	0	0	0	0	0	0	0	Root; k__Eukaryota; p__Metazoa; c__Nematoda; o__Chromadorea; g__Koerneria
denovo73	0	0	28	0	15	11	125	0	54	4	0	26	794	386	66	272	271	97	0	32	2	70	Root; k__Eukaryota; p__Metazoa; c__Nematoda; o__Enoplea
denovo76	0	0	0	0	1	0	0	0	0	0	0	0	0	0	0	0	0	0	0	0	0	0	Root; k__Eukaryota; p__Metazoa; c__Nematoda; o__Chromadorea; g__Bitylenchus
denovo79	0	0	0	0	0	0	0	0	0	0	0	0	0	0	109	0	0	0	0	0	0	0	Root; k__Eukaryota; p__Metazoa; c__Nematoda; o__Chromadorea; g__Panagrolaimus
denovo80	0	0	0	0	0	0	0	0	0	0	0	0	0	0	0	2	0	0	0	0	0	0	Root; k__Eukaryota; p__Metazoa; c__Nematoda
denovo81	0	0	0	50	0	0	0	0	0	0	0	0	0	0	0	0	0	0	0	0	0	0	Root; k__Eukaryota; p__Metazoa; c__Nematoda; o__Enoplea; g__Odontolaimus
denovo84	0	0	0	0	0	0	0	0	0	0	0	0	1	0	0	0	0	0	0	0	0	0	Root; k__Eukaryota; p__Metazoa; c__Nematoda; o__Chromadorea; g__Pratylenchus
denovo86	0	0	0	0	0	0	0	0	0	0	0	1	1	0	0	0	0	0	0	0	0	0	Root; k__Eukaryota; p__Metazoa; c__Nematoda; o__Chromadorea
denovo87	0	0	0	0	0	0	0	0	0	0	0	51	0	0	0	84	0	0	0	46	0	0	Root; k__Eukaryota; p__Metazoa; c__Nematoda; o__Chromadorea; g__Aphelenchoides
denovo90	0	0	0	0	2	0	0	0	21	0	0	0	0	0	0	0	0	0	0	0	0	0	Root; k__Eukaryota; p__Metazoa; c__Nematoda; o__Chromadorea
denovo92	0	0	0	0	0	0	0	0	0	0	24	0	0	0	0	0	0	0	0	0	0	0	Root; k__Eukaryota; p__Metazoa; c__Nematoda; o__Chromadorea
denovo98	0	0	0	0	0	0	1	0	0	0	0	0	0	0	0	0	0	0	0	0	0	0	Root; k__Eukaryota; p__Metazoa; c__Nematoda; o__Chromadorea
denovo99	0	0	0	0	0	2	0	0	0	0	0	0	0	0	0	0	0	0	0	0	0	0	Root; k__Eukaryota; p__Metazoa; c__Nematoda; o__Enoplea
denovo102	0	0	0	0	0	1	0	0	0	0	0	0	0	0	0	0	0	0	0	0	0	0	Root; k__Eukaryota; p__Metazoa; c__Nematoda; o__Chromadorea; g__Mesorhabditis
denovo108	0	1	0	0	0	0	0	0	0	0	0	0	0	0	0	0	0	0	0	0	0	0	Root; k__Eukaryota; p__Metazoa; c__Nematoda; o__Chromadorea
denovo112	0	2	0	41	0	0	0	0	0	82	0	0	0	0	0	0	0	0	0	0	0	0	Root; k__Eukaryota; p__Metazoa; c__Nematoda; o__Chromadorea; g__Ascaris
denovo113	0	0	32	0	0	0	0	0	0	0	0	0	0	0	0	0	0	0	0	0	0	0	Root; k__Eukaryota; p__Metazoa; c__Nematoda; o__Chromadorea; g__Halenchus
denovo114	0	0	0	0	59	0	0	0	2	0	0	56	85	0	0	0	0	0	0	0	0	0	Root; k__Eukaryota; p__Metazoa; c__Nematoda; o__Chromadorea
denovo119	0	0	0	0	0	0	2	0	0	0	0	0	0	0	0	0	0	0	0	0	0	0	Root; k__Eukaryota; p__Metazoa; c__Nematoda; o__Chromadorea
denovo122	0	0	0	0	0	0	0	0	0	0	0	0	0	0	0	1	0	0	0	0	0	0	Root; k__Eukaryota; p__Metazoa; c__Nematoda; o__Chromadorea; g__Pristionchus
denovo123	0	0	0	0	0	0	31	0	0	0	0	0	0	0	0	68	0	0	0	0	0	0	Root; k__Eukaryota; p__Metazoa; c__Nematoda; o__Chromadorea; g__Ditylenchus
denovo124	0	0	0	0	13	2	248	0	12	0	0	0	0	23	1	216	23	0	0	0	0	0	Root; k__Eukaryota; p__Metazoa; c__Nematoda; o__Enoplea; g__Eudorylaimus
denovo126	0	133	0	0	0	32	0	0	0	0	0	0	0	0	0	0	0	0	24	0	0	0	Root; k__Eukaryota; p__Metazoa; c__Nematoda; o__Chromadorea
denovo128	0	0	0	51	0	0	0	0	0	0	0	0	0	0	0	0	0	0	0	0	0	0	Root; k__Eukaryota; p__Metazoa; c__Nematoda; o__Chromadorea; g__Aphelenchoides
denovo129	0	0	0	0	0	0	36	0	0	0	0	0	0	0	61	0	0	0	0	0	0	0	Root; k__Eukaryota; p__Metazoa; c__Nematoda; o__Enoplea; g__Mylonchulus
denovo138	0	0	0	0	0	0	0	0	108	0	0	0	0	0	0	0	111	0	0	2	0	0	Root; k__Eukaryota; p__Metazoa; c__Nematoda; o__Chromadorea; g__Rhabditis
denovo140	209	2	0	0	106	68	0	0	0	48	0	8	0	0	0	0	0	0	0	0	0	0	Root; k__Eukaryota; p__Metazoa; c__Nematoda; o__Chromadorea; g__Tylenchorhynchus
denovo141	0	0	0	0	0	0	0	0	44	0	0	0	0	0	0	0	0	0	0	0	0	0	Root; k__Eukaryota; p__Metazoa; c__Nematoda; o__Enoplea
denovo142	0	0	0	0	1	0	0	0	23	0	0	0	0	0	0	0	0	0	0	0	0	0	Root; k__Eukaryota; p__Metazoa; c__Nematoda; o__Chromadorea; g__Ecphyadophora
denovo147	0	0	0	0	0	0	0	0	0	0	0	0	0	0	0	0	0	0	0	1	39	0	Root; k__Eukaryota; p__Metazoa; c__Nematoda; o__Enoplea
denovo150	0	0	0	0	1	0	0	0	179	37	0	0	0	0	0	0	0	0	291	0	0	0	Root; k__Eukaryota; p__Metazoa; c__Nematoda; o__Enoplea; g__Paratrichodorus
denovo152	0	1	0	0	0	16	0	0	0	0	0	0	0	0	0	0	0	200	0	0	0	0	Root; k__Eukaryota; p__Metazoa; c__Nematoda; o__Enoplea
denovo154	0	0	0	0	0	0	0	0	0	0	0	0	0	0	43	0	0	0	0	0	0	0	Root; k__Eukaryota; p__Metazoa; c__Nematoda; o__Chromadorea; g__Oscheius
denovo155	0	0	33	0	0	0	0	0	0	0	0	0	0	0	0	0	0	0	0	0	0	0	Root; k__Eukaryota; p__Metazoa; c__Nematoda; o__Chromadorea
denovo158	0	0	0	0	0	0	58	0	0	0	0	24	0	0	55	0	0	114	0	0	0	0	Root; k__Eukaryota; p__Metazoa; c__Nematoda; o__Chromadorea; g__Tylenchus
denovo159	0	0	0	0	0	0	0	0	0	0	0	0	0	0	0	0	0	0	0	1	0	0	Root; k__Eukaryota; p__Metazoa; c__Nematoda
denovo160	0	0	0	0	0	0	0	0	0	0	25	0	0	0	0	0	0	0	0	0	0	0	Root; k__Eukaryota; p__Metazoa; c__Nematoda; o__Chromadorea; g__Acrobeloides
denovo161	0	0	56	0	0	0	24	0	29	0	0	0	0	0	0	33	67	16	0	59	0	0	Root; k__Eukaryota; p__Metazoa; c__Nematoda; o__Enoplea; g__Paramphidelus
denovo167	154	0	0	0	1	6	0	0	313	0	48	0	0	0	0	0	0	0	0	69	0	0	Root; k__Eukaryota; p__Metazoa; c__Nematoda; o__Chromadorea; g__Protorhabditis
denovo174	0	0	0	0	0	0	0	0	0	0	1	0	0	0	0	0	0	0	0	0	0	0	Root; k__Eukaryota; p__Metazoa; c__Nematoda; o__Chromadorea
denovo175	0	0	0	0	0	0	0	0	1	0	0	0	0	0	0	0	0	0	0	0	0	0	Root; k__Eukaryota; p__Metazoa; c__Nematoda; o__Enoplea; g__Nygolaimus
denovo177	0	0	0	0	0	0	0	0	2	0	0	0	0	0	0	0	0	0	0	0	0	0	Root; k__Eukaryota; p__Metazoa; c__Nematoda; o__Chromadorea; g__Aphelenchoides
denovo178	0	0	0	0	65	12	0	0	0	0	70	0	0	0	0	0	0	0	0	0	0	0	Root; k__Eukaryota; p__Metazoa; c__Nematoda; o__Chromadorea
denovo179	0	0	0	0	0	0	0	0	0	0	0	0	0	0	1	0	0	0	0	0	0	0	Root; k__Eukaryota; p__Metazoa; c__Nematoda; o__Chromadorea
denovo181	33	0	0	0	0	0	0	0	0	0	0	19	121	0	0	0	55	0	44	42	0	0	Root; k__Eukaryota; p__Metazoa; c__Nematoda; o__Chromadorea; g__Ditylenchus
denovo185	2	1	0	1	728	88	0	15	58	0	0	0	0	0	0	0	0	0	0	0	0	0	Root; k__Eukaryota; p__Metazoa; c__Nematoda; o__Chromadorea; g__Heterodera
denovo186	0	3	0	0	0	0	0	0	0	0	0	0	0	0	0	0	0	0	0	0	0	0	Root; k__Eukaryota; p__Metazoa; c__Nematoda; o__Chromadorea; g__Ecphyadophora
denovo188	0	1	0	0	0	0	0	0	0	0	0	0	0	0	0	0	0	0	0	0	0	0	Root; k__Eukaryota; p__Metazoa; c__Nematoda; o__Chromadorea
denovo199	0	0	0	0	0	0	0	0	0	0	0	0	0	0	74	0	0	0	0	0	0	0	Root; k__Eukaryota; p__Metazoa; c__Nematoda; o__Chromadorea
denovo203	14	28	65	0	42	10	177	0	85	135	0	26	44	42	54	0	0	29	0	0	0	0	Root; k__Eukaryota; p__Metazoa; c__Nematoda; o__Chromadorea
denovo205	0	0	0	0	0	0	0	0	0	0	0	0	0	0	0	0	1	0	0	0	0	0	Root; k__Eukaryota; p__Metazoa; c__Nematoda; o__Chromadorea
denovo206	0	0	11	0	0	0	38	39	0	145	41	28	0	124	0	0	70	0	0	52	0	0	Root; k__Eukaryota; p__Metazoa; c__Nematoda
denovo208	1	86	0	0	0	0	1	0	2	142	230	0	282	0	0	0	0	0	1	0	0	0	Root; k__Eukaryota; p__Metazoa; c__Nematoda; o__Chromadorea; g__Ditylenchus
denovo215	0	0	0	0	0	0	0	0	0	0	0	0	27	0	0	0	0	0	0	0	0	0	Root; k__Eukaryota; p__Metazoa; c__Nematoda; o__Chromadorea
denovo216	0	0	0	0	0	0	1	0	0	0	0	0	0	0	0	0	0	0	0	0	0	0	Root; k__Eukaryota; p__Metazoa; c__Nematoda; o__Chromadorea; g__Pristionchus
denovo219	0	0	0	0	0	0	7	0	0	0	0	0	0	0	0	0	0	0	50	0	0	0	Root; k__Eukaryota; p__Metazoa; c__Nematoda; o__Chromadorea
denovo222	0	0	0	0	0	0	0	0	0	0	0	0	0	0	0	1	0	0	0	0	0	0	Root; k__Eukaryota; p__Metazoa; c__Nematoda; o__Chromadorea
denovo223	0	0	0	0	0	0	0	0	0	0	56	0	0	0	0	0	0	0	0	0	0	0	Root; k__Eukaryota; p__Metazoa; c__Nematoda; o__Chromadorea
denovo224	51	1	8	0	0	16	0	0	0	0	0	0	0	0	59	79	30	0	0	0	15	0	Root; k__Eukaryota; p__Metazoa; c__Nematoda; o__Chromadorea
denovo225	0	0	0	0	0	0	0	0	0	0	0	0	0	3	0	0	0	0	0	0	0	0	Root; k__Eukaryota; p__Metazoa; c__Nematoda; o__Chromadorea
denovo228	0	0	0	0	0	0	0	0	0	0	0	0	0	0	0	0	0	0	0	0	0	4	Root; k__Eukaryota; p__Metazoa; c__Nematoda; o__Chromadorea
denovo229	0	0	0	0	0	0	0	0	111	0	0	0	0	0	0	0	0	0	0	0	0	0	Root; k__Eukaryota; p__Metazoa; c__Nematoda; o__Enoplea; g__Mylonchulus
denovo231	0	0	0	0	0	0	0	0	0	0	0	0	0	0	0	0	0	0	0	0	0	1	Root; k__Eukaryota; p__Metazoa; c__Nematoda
denovo234	0	0	0	0	0	0	0	0	0	0	0	0	1	0	0	0	0	0	0	0	0	0	Root; k__Eukaryota; p__Metazoa; c__Nematoda
denovo235	187	0	1	0	0	0	97	0	0	220	0	0	0	0	0	0	0	1	0	0	0	0	Root; k__Eukaryota; p__Metazoa; c__Nematoda; o__Enoplea
denovo236	0	0	0	0	0	0	0	0	0	0	0	0	1	0	0	0	0	0	0	0	0	0	Root; k__Eukaryota; p__Metazoa; c__Nematoda
denovo238	0	0	0	0	0	0	0	0	0	0	0	0	1	0	0	0	0	0	0	0	0	0	Root; k__Eukaryota; p__Metazoa; c__Nematoda
denovo240	72	152	22	35	0	0	0	0	40	72	0	0	366	0	0	87	0	18	2	0	0	210	Root; k__Eukaryota; p__Metazoa; c__Nematoda; o__Chromadorea; g__Aphelenchus
denovo241	0	0	0	0	0	6	0	26	0	0	0	0	0	0	0	0	0	100	0	0	0	0	Root; k__Eukaryota; p__Metazoa; c__Nematoda; o__Enoplea
denovo242	0	0	0	0	0	0	0	0	7	0	0	0	0	0	0	0	0	0	0	0	0	0	Root; k__Eukaryota; p__Metazoa; c__Nematoda; o__Chromadorea; g__Aphelenchoides
denovo245	0	0	0	0	0	0	0	0	0	0	0	1	0	0	0	0	0	0	0	0	0	0	Root; k__Eukaryota; p__Metazoa; c__Nematoda; o__Chromadorea; g__Unclassified_plectidae
denovo247	0	0	0	0	0	0	0	0	0	0	0	12	0	0	0	206	0	0	0	0	0	0	Root; k__Eukaryota; p__Metazoa; c__Nematoda; o__Chromadorea; g__Panagrolaimus
denovo250	0	0	0	0	0	0	0	0	0	103	0	0	0	0	0	0	0	0	0	0	0	0	Root; k__Eukaryota; p__Metazoa; c__Nematoda; o__Enoplea; g__Unclassified_mermithidae
denovo251	0	0	0	0	0	31	0	0	223	0	1	0	0	0	0	0	0	0	88	0	0	0	Root; k__Eukaryota; p__Metazoa; c__Nematoda; o__Enoplea; g__Nygolaimus
denovo260	0	0	0	0	0	0	0	0	0	0	0	0	0	0	0	0	0	0	1	0	0	0	Root; k__Eukaryota; p__Metazoa; c__Nematoda; o__Chromadorea; g__Cephalobus
denovo261	0	0	0	0	0	1	0	0	0	0	0	0	0	0	0	0	0	0	0	0	0	0	Root; k__Eukaryota; p__Metazoa; c__Nematoda; o__Chromadorea; g__Tylenchorhynchus
denovo262	0	0	0	0	0	1	0	0	0	0	0	0	0	0	0	0	0	0	0	0	0	0	Root; k__Eukaryota; p__Metazoa; c__Nematoda; o__Chromadorea; g__Unclassified_plectidae
denovo269	0	0	0	55	0	0	0	0	0	0	0	0	0	0	0	0	0	0	0	0	0	0	Root; k__Eukaryota; p__Metazoa; c__Nematoda; o__Chromadorea; g__Filenchus
denovo271	0	0	0	0	0	0	0	0	0	0	0	0	0	0	0	0	0	1	0	0	0	0	Root; k__Eukaryota; p__Metazoa; c__Nematoda; o__Chromadorea
denovo272	50	0	0	0	0	0	0	0	0	0	0	0	0	0	0	0	0	0	0	0	0	0	Root; k__Eukaryota; p__Metazoa; c__Nematoda; o__Chromadorea
denovo276	0	0	0	0	0	0	0	0	0	0	0	0	0	0	1	0	0	0	0	0	0	0	Root; k__Eukaryota; p__Metazoa; c__Nematoda; o__Chromadorea; g__Mesorhabditis
denovo279	0	3	0	0	0	10	0	0	3	0	0	0	146	0	0	0	0	0	22	0	0	1	Root; k__Eukaryota; p__Metazoa; c__Nematoda; o__Chromadorea
denovo280	0	0	0	0	0	0	0	0	0	0	0	0	0	0	0	53	0	0	0	0	0	0	Root; k__Eukaryota; p__Metazoa; c__Nematoda; o__Chromadorea; g__Acrobeloides
denovo283	0	1	0	0	0	0	0	1	0	0	0	0	0	0	0	0	0	0	0	0	0	0	Root; k__Eukaryota; p__Metazoa; c__Nematoda; o__Chromadorea; g__Ditylenchus
denovo284	2	0	0	0	0	0	0	0	0	0	0	0	0	0	0	0	0	0	0	0	0	0	Root; k__Eukaryota; p__Metazoa; c__Nematoda; o__Chromadorea; g__Rhabditis
denovo285	0	0	0	0	0	0	0	0	36	0	0	0	0	0	0	0	0	0	0	0	0	0	Root; k__Eukaryota; p__Metazoa; c__Nematoda; o__Chromadorea
denovo286	0	0	0	0	0	0	0	0	0	0	0	0	0	0	0	0	0	18	0	0	0	0	Root; k__Eukaryota; p__Metazoa; c__Nematoda; o__Chromadorea; g__Tylopharynx
denovo289	0	28	0	0	34	3	0	0	0	0	0	0	0	0	0	15	0	0	0	0	0	0	Root; k__Eukaryota; p__Metazoa; c__Nematoda; o__Chromadorea
denovo291	0	0	0	0	0	0	101	0	11	0	0	0	155	0	92	0	0	0	0	0	0	0	Root; k__Eukaryota; p__Metazoa; c__Nematoda; o__Chromadorea
denovo292	0	0	0	0	0	0	0	0	0	0	0	0	0	0	0	0	36	0	0	0	0	0	Root; k__Eukaryota; p__Metazoa; c__Nematoda; o__Enoplea
denovo293	0	0	10	0	0	0	0	0	0	0	0	0	0	0	0	0	0	0	0	0	0	0	Root; k__Eukaryota; p__Metazoa; c__Nematoda; o__Enoplea
denovo296	1	0	0	0	0	0	0	0	0	0	0	0	0	0	0	0	0	0	0	0	0	0	Root; k__Eukaryota; p__Metazoa; c__Nematoda; o__Chromadorea
denovo297	27	0	0	0	0	0	0	0	0	0	0	0	0	0	0	0	0	0	0	0	0	0	Root; k__Eukaryota; p__Metazoa; c__Nematoda; o__Chromadorea
denovo298	0	0	0	0	0	0	0	0	0	1	0	0	0	0	0	0	0	0	0	0	0	0	Root; k__Eukaryota; p__Metazoa; c__Nematoda; o__Enoplea; g__Aporcelaimellus
denovo303	0	0	0	0	0	0	0	0	0	0	0	0	0	0	0	0	1	0	0	0	0	0	Root; k__Eukaryota; p__Metazoa; c__Nematoda; o__Chromadorea
denovo307	0	0	0	0	0	0	0	0	0	0	0	0	0	0	0	53	0	0	0	0	0	0	Root; k__Eukaryota; p__Metazoa; c__Nematoda; o__Chromadorea; g__Tylenchus
denovo316	0	0	14	0	14	0	0	0	0	0	0	0	0	0	0	0	0	0	27	0	0	0	Root; k__Eukaryota; p__Metazoa; c__Nematoda; o__Chromadorea
denovo319	0	0	0	0	0	0	0	0	0	0	0	0	0	0	74	47	0	0	0	0	0	0	Root; k__Eukaryota; p__Metazoa; c__Nematoda; o__Enoplea; g__Prismatolaimus
denovo320	33	25	64	0	33	0	200	0	47	315	0	237	62	0	0	0	0	0	0	0	0	66	Root; k__Eukaryota; p__Metazoa; c__Nematoda; o__Chromadorea
denovo322	0	0	0	0	0	0	0	0	0	0	0	0	0	0	35	0	0	0	0	0	0	0	Root; k__Eukaryota; p__Metazoa; c__Nematoda; o__Chromadorea; g__Boleodorus
denovo325	42	283	138	0	359	57	0	0	1520	362	247	49	72	0	0	70	42	0	675	0	10	21	Root; k__Eukaryota; p__Metazoa; c__Nematoda; o__Enoplea
denovo326	0	0	0	0	0	0	0	0	0	0	0	0	0	0	56	0	0	0	0	0	0	0	Root; k__Eukaryota; p__Metazoa; c__Nematoda; o__Chromadorea
denovo331	0	0	0	0	0	0	59	0	0	0	0	0	0	0	0	0	0	0	0	1	0	0	Root; k__Eukaryota; p__Metazoa; c__Nematoda; o__Chromadorea
denovo332	0	0	0	1	0	0	112	37	32	0	53	0	0	0	0	0	60	0	0	0	0	0	Root; k__Eukaryota; p__Metazoa; c__Nematoda; o__Chromadorea
denovo333	0	0	0	0	0	0	0	0	0	0	0	0	0	0	1	0	0	0	0	0	0	0	Root; k__Eukaryota; p__Metazoa; c__Nematoda; o__Chromadorea; g__Unclassified_plectidae
denovo339	0	0	87	0	1	7	47	1	28	72	0	153	270	0	449	36	0	1	0	0	0	0	Root; k__Eukaryota; p__Metazoa; c__Nematoda; o__Chromadorea
denovo340	0	0	0	0	0	0	0	0	0	0	0	28	0	0	0	0	0	0	0	0	0	48	Root; k__Eukaryota; p__Metazoa; c__Nematoda; o__Chromadorea; g__Tylenchus
denovo341	0	0	0	0	0	0	0	0	0	0	0	118	0	0	0	0	0	0	0	0	0	0	Root; k__Eukaryota; p__Metazoa; c__Nematoda; o__Chromadorea
denovo343	0	0	0	0	0	0	0	1	0	0	0	0	0	0	0	0	0	0	0	0	0	0	Root; k__Eukaryota; p__Metazoa; c__Nematoda; o__Chromadorea; g__Pellioditis
denovo346	0	0	0	0	0	0	0	0	0	1	0	0	0	0	0	0	0	0	0	0	0	0	Root; k__Eukaryota; p__Metazoa; c__Nematoda; o__Chromadorea; g__Acrobeloides
denovo348	0	0	0	0	0	7	0	0	0	0	0	0	0	0	0	0	0	0	0	0	0	0	Root; k__Eukaryota; p__Metazoa; c__Nematoda; o__Chromadorea
denovo349	0	0	104	0	0	0	0	0	0	0	0	0	0	0	0	0	0	0	0	0	0	0	Root; k__Eukaryota; p__Metazoa; c__Nematoda; o__Chromadorea
denovo352	29	3700	8	129	502	0	1	0	187	0	126	247	0	323	1	352	0	182	13	0	0	721	Root; k__Eukaryota; p__Metazoa; c__Nematoda; o__Chromadorea; g__Pellioditis
denovo353	0	0	0	0	0	0	0	0	0	0	0	0	0	0	0	43	0	0	0	0	0	0	Root; k__Eukaryota; p__Metazoa; c__Nematoda; o__Chromadorea
denovo354	0	0	0	0	0	0	0	0	0	0	0	0	0	0	0	0	0	16	0	0	0	0	Root; k__Eukaryota; p__Metazoa; c__Nematoda; o__Chromadorea; g__Tylenchus
denovo356	0	0	0	0	0	0	0	0	0	0	0	0	0	0	0	0	0	0	0	1	0	0	Root; k__Eukaryota; p__Metazoa; c__Nematoda; o__Chromadorea
denovo357	0	0	0	0	0	1	0	0	0	0	0	0	0	0	0	0	0	0	0	0	0	0	Root; k__Eukaryota; p__Metazoa; c__Nematoda; o__Chromadorea; g__Ditylenchus
denovo358	76	1	0	23	33	24	0	34	0	0	0	0	275	231	192	0	0	0	23	110	0	0	Root; k__Eukaryota; p__Metazoa; c__Nematoda; o__Enoplea; g__Paramphidelus
denovo360	0	0	0	0	0	0	0	0	34	0	0	0	0	54	0	0	0	0	0	0	0	0	Root; k__Eukaryota; p__Metazoa; c__Nematoda; o__Chromadorea
denovo364	0	0	0	0	17	0	0	0	0	0	0	0	0	0	0	0	0	0	0	0	0	0	Root; k__Eukaryota; p__Metazoa; c__Nematoda; o__Chromadorea
denovo370	0	0	0	0	0	0	0	0	0	0	0	0	0	0	0	1	0	0	0	0	0	0	Root; k__Eukaryota; p__Metazoa; c__Nematoda; o__Chromadorea
denovo371	0	0	0	0	0	0	0	0	0	0	0	0	0	0	0	1	0	0	0	0	0	0	Root; k__Eukaryota; p__Metazoa; c__Nematoda; o__Enoplea; g__Aporcelaimellus
denovo376	0	0	0	0	2	0	0	0	31	0	0	0	0	0	0	0	0	0	0	0	0	0	Root; k__Eukaryota; p__Metazoa; c__Nematoda; o__Chromadorea; g__Tylenchus
denovo379	0	0	0	0	0	0	0	0	0	0	0	0	0	0	0	0	0	0	0	0	0	1	Root; k__Eukaryota; p__Metazoa; c__Nematoda; o__Chromadorea
denovo380	0	0	0	0	0	0	0	0	0	0	0	0	0	0	0	43	0	0	0	0	0	0	Root; k__Eukaryota; p__Metazoa; c__Nematoda; o__Chromadorea
denovo381	0	0	0	0	2	0	0	0	214	0	0	0	0	0	0	0	0	0	0	0	0	0	Root; k__Eukaryota; p__Metazoa; c__Nematoda; o__Chromadorea
denovo382	0	0	23	0	0	0	0	0	0	0	0	0	0	0	164	198	0	0	0	2	76	0	Root; k__Eukaryota; p__Metazoa; c__Nematoda; o__Enoplea
denovo388	0	0	0	0	0	2	0	0	0	0	0	0	0	0	7	10	0	0	0	0	0	0	Root; k__Eukaryota; p__Metazoa; c__Nematoda; o__Chromadorea; g__Mesorhabditis
denovo389	38	137	35	0	0	0	105	6	38	362	0	186	0	0	0	1	417	247	11	322	280	149	Root; k__Eukaryota; p__Metazoa; c__Nematoda; o__Enoplea; g__Clarkus
denovo390	0	0	0	0	0	0	0	0	0	0	0	0	0	0	0	0	0	0	0	72	0	0	Root; k__Eukaryota; p__Metazoa; c__Nematoda; o__Chromadorea; g__Aphelenchoides
denovo391	0	0	0	0	18	0	0	0	0	0	0	0	0	0	0	0	0	0	0	0	0	0	Root; k__Eukaryota; p__Metazoa; c__Nematoda; o__Chromadorea; g__Ecphyadophora
denovo394	0	0	0	0	0	0	0	0	0	0	0	0	0	0	0	0	0	1	0	0	0	0	Root; k__Eukaryota; p__Metazoa; c__Nematoda; o__Chromadorea; g__Tylenchus
denovo398	0	0	0	0	0	0	138	0	1	0	0	0	0	0	385	54	0	0	0	0	0	14	Root; k__Eukaryota; p__Metazoa; c__Nematoda; o__Enoplea; g__Nygolaimus
denovo401	0	0	0	0	0	0	0	1	0	0	0	38	0	0	1	51	0	0	0	0	0	0	Root; k__Eukaryota; p__Metazoa; c__Nematoda; o__Chromadorea; g__Ecphyadophora
denovo402	0	0	0	0	0	1	0	0	0	0	0	0	0	0	0	0	0	0	0	0	0	0	Root; k__Eukaryota; p__Metazoa; c__Nematoda; o__Chromadorea
denovo406	0	0	0	0	0	0	0	0	0	0	0	0	0	0	1	0	0	0	0	0	0	0	Root; k__Eukaryota; p__Metazoa; c__Nematoda; o__Chromadorea
denovo407	0	39	10	0	0	0	0	0	0	0	0	0	0	0	61	0	0	0	0	0	0	0	Root; k__Eukaryota; p__Metazoa; c__Nematoda; o__Chromadorea; g__Tylenchus
denovo409	0	0	0	0	0	0	0	0	0	0	0	0	0	0	52	0	0	0	0	0	0	0	Root; k__Eukaryota; p__Metazoa; c__Nematoda; o__Enoplea
denovo413	0	0	0	0	0	2	0	0	0	0	0	0	0	0	0	0	0	0	0	0	0	0	Root; k__Eukaryota; p__Metazoa; c__Nematoda; o__Chromadorea; g__Unclassified_plectidae
denovo417	0	0	0	0	0	0	0	0	0	0	0	0	0	0	0	0	0	63	36	0	0	0	Root; k__Eukaryota; p__Metazoa; c__Nematoda; o__Chromadorea
denovo421	0	0	0	0	0	4	0	2	2	0	0	62	44	0	0	238	0	0	0	0	0	0	Root; k__Eukaryota; p__Metazoa; c__Nematoda; o__Chromadorea; g__Pratylenchus
denovo422	110	702	1	0	36	100	164	0	982	1	0	0	0	129	457	941	26	0	251	393	39	656	Root; k__Eukaryota; p__Metazoa; c__Nematoda; o__Chromadorea; g__Unclassified_plectidae
denovo427	0	0	0	0	0	0	0	0	0	0	0	0	0	0	0	57	0	0	0	0	0	0	Root; k__Eukaryota; p__Metazoa; c__Nematoda; o__Chromadorea
denovo428	0	0	0	0	0	0	0	0	0	0	90	0	0	0	0	0	0	31	0	0	0	0	Root; k__Eukaryota; p__Metazoa; c__Nematoda; o__Chromadorea; g__Ditylenchus
denovo429	0	0	0	0	0	0	0	0	0	0	0	0	0	0	0	39	0	0	0	0	0	0	Root; k__Eukaryota; p__Metazoa; c__Nematoda; o__Enoplea
denovo430	0	0	0	0	0	0	204	1	0	0	0	163	0	0	0	0	0	0	0	0	0	0	Root; k__Eukaryota; p__Metazoa; c__Nematoda; o__Enoplea
denovo433	0	21	0	0	0	0	0	28	0	702	0	22	0	0	0	54	84	0	0	1	1	0	Root; k__Eukaryota; p__Metazoa; c__Nematoda; o__Enoplea; g__Aporcelaimellus
denovo434	11	0	0	0	176	0	0	47	0	79	0	0	1	0	0	0	0	1	0	0	0	70	Root; k__Eukaryota; p__Metazoa; c__Nematoda; o__Enoplea; g__Trichodorus
denovo437	3	0	0	0	0	0	0	0	0	0	0	0	0	0	0	0	0	0	0	0	0	0	Root; k__Eukaryota; p__Metazoa; c__Nematoda; o__Chromadorea; g__Acrobeloides
denovo438	0	0	0	0	0	0	3	0	0	0	37	0	0	0	215	23	0	0	0	0	0	0	Root; k__Eukaryota; p__Metazoa; c__Nematoda; o__Enoplea; g__Allodorylaimus
denovo441	0	0	0	0	0	0	0	0	0	0	0	0	0	0	0	0	0	0	0	36	0	0	Root; k__Eukaryota; p__Metazoa; c__Nematoda; o__Chromadorea; g__Panagrolaimus
denovo443	0	301	313	0	0	2	0	0	0	606	0	0	0	0	0	102	0	0	0	27	0	0	Root; k__Eukaryota; p__Metazoa; c__Nematoda; o__Chromadorea; g__Tylopharynx
denovo445	0	0	0	0	0	0	0	0	0	0	0	0	0	0	0	0	0	91	0	0	0	0	Root; k__Eukaryota; p__Metazoa; c__Nematoda; o__Chromadorea
denovo446	0	0	0	0	1	0	0	0	48	0	0	0	0	0	0	0	0	0	0	0	0	0	Root; k__Eukaryota; p__Metazoa; c__Nematoda; o__Enoplea; g__Nygolaimus
denovo447	32	12	0	1593	659	169	1	1	1	760	249	202	60	4	62	139	258	398	2	4071	8	4424	Root; k__Eukaryota; p__Metazoa; c__Nematoda; o__Chromadorea; g__Pristionchus
denovo450	0	0	0	0	0	0	0	0	0	1	0	0	0	0	0	0	0	0	0	0	0	0	Root; k__Eukaryota; p__Metazoa; c__Nematoda; o__Chromadorea; g__Pristionchus
denovo453	0	0	0	0	0	0	0	0	0	0	0	0	0	12	0	0	0	0	0	0	0	0	Root; k__Eukaryota; p__Metazoa; c__Nematoda; o__Chromadorea; g__Ecphyadophora
denovo454	0	0	6	0	0	4	14	0	17	173	102	0	0	0	35	145	0	0	0	1	44	63	Root; k__Eukaryota; p__Metazoa; c__Nematoda; o__Chromadorea; g__Achromadora
denovo457	0	0	233	160	241	55	302	95	1025	32	152	710	677	106	173	961	141	40	107	103	0	218	Root; k__Eukaryota; p__Metazoa; c__Nematoda; o__Chromadorea; g__Cephalobus
denovo461	0	0	0	0	0	0	0	0	0	0	0	0	0	0	0	0	0	0	0	0	0	46	Root; k__Eukaryota; p__Metazoa; c__Nematoda; o__Chromadorea
denovo462	0	0	19	0	0	0	0	0	0	0	0	0	0	0	31	92	0	0	0	0	0	0	Root; k__Eukaryota; p__Metazoa; c__Nematoda; o__Enoplea; g__Mylonchulus
denovo463	0	0	0	0	0	0	0	0	0	0	0	0	0	0	0	41	0	0	0	0	0	0	Root; k__Eukaryota; p__Metazoa; c__Nematoda; o__Chromadorea; g__Unclassified_plectidae
denovo464	503	18	133	54	615	81	533	282	356	903	122	137	611	56	491	1251	604	132	69	47	29	288	Root; k__Eukaryota; p__Metazoa; c__Nematoda; o__Chromadorea; g__Rhabditis
denovo465	0	0	0	0	0	0	0	0	0	0	0	0	0	76	0	0	0	0	0	0	0	0	Root; k__Eukaryota; p__Metazoa; c__Nematoda; o__Enoplea; g__Paramphidelus
denovo468	0	0	0	0	0	0	0	0	0	0	0	0	0	0	0	0	0	0	0	1	0	0	Root; k__Eukaryota; p__Metazoa; c__Nematoda; o__Chromadorea
denovo469	70	0	0	0	57	0	0	0	0	0	0	0	0	0	0	0	0	0	0	0	0	0	Root; k__Eukaryota; p__Metazoa; c__Nematoda; o__Chromadorea; g__Paratylenchus
denovo470	0	0	0	0	0	0	0	0	0	0	0	0	0	0	0	23	0	0	0	0	0	0	Root; k__Eukaryota; p__Metazoa; c__Nematoda; o__Chromadorea
denovo473	0	0	0	0	0	0	0	0	0	0	0	0	0	43	49	0	0	0	0	0	0	0	Root; k__Eukaryota; p__Metazoa; c__Nematoda; o__Chromadorea
denovo476	2	0	0	0	106	16	332	135	0	0	0	115	0	0	0	0	0	0	0	0	0	0	Root; k__Eukaryota; p__Metazoa; c__Nematoda; o__Enoplea
denovo480	0	0	0	0	0	0	0	0	0	0	0	0	0	0	0	0	0	0	0	0	0	2	Root; k__Eukaryota; p__Metazoa; c__Nematoda; o__Enoplea; g__Prismatolaimus
denovo488	0	0	62	0	60	0	135	1	0	113	0	91	0	0	0	276	0	12	43	69	0	24	Root; k__Eukaryota; p__Metazoa; c__Nematoda; o__Chromadorea
denovo489	30	0	0	0	0	0	0	0	0	0	0	41	0	0	0	71	0	0	0	0	0	0	Root; k__Eukaryota; p__Metazoa; c__Nematoda; o__Chromadorea; g__Rhabditophanes
denovo490	0	3	2	0	0	0	2	0	0	0	0	0	0	0	0	46	0	0	0	0	0	0	Root; k__Eukaryota; p__Metazoa; c__Nematoda; o__Chromadorea; g__Monhystera
denovo492	0	0	0	0	0	0	0	0	0	0	0	0	0	0	0	20	0	0	0	0	0	0	Root; k__Eukaryota; p__Metazoa; c__Nematoda; o__Chromadorea
denovo493	0	0	0	0	0	0	0	0	0	0	0	0	0	0	0	0	0	0	27	0	0	0	Root; k__Eukaryota; p__Metazoa; c__Nematoda; o__Chromadorea
denovo495	0	0	0	0	0	3	0	0	39	0	0	19	37	0	0	0	0	0	0	0	0	0	Root; k__Eukaryota; p__Metazoa; c__Nematoda; o__Chromadorea
denovo496	0	0	0	0	0	0	0	0	0	0	0	0	0	0	0	118	0	0	0	0	0	0	Root; k__Eukaryota; p__Metazoa; c__Nematoda; o__Chromadorea; g__Paratylenchus
denovo498	0	0	0	0	0	13	0	0	0	0	0	0	0	0	0	0	0	0	0	0	0	0	Root; k__Eukaryota; p__Metazoa; c__Nematoda; o__Chromadorea
denovo499	0	0	0	0	0	0	0	0	0	0	0	27	0	0	0	48	0	0	0	0	0	0	Root; k__Eukaryota; p__Metazoa; c__Nematoda; o__Chromadorea
denovo500	0	1	0	0	0	6	0	0	0	0	0	0	0	0	0	0	0	0	0	0	0	0	Root; k__Eukaryota; p__Metazoa; c__Nematoda; o__Chromadorea
denovo505	0	0	0	0	0	0	2	0	0	0	29	0	0	0	0	0	0	0	0	0	0	0	Root; k__Eukaryota; p__Metazoa; c__Nematoda; o__Chromadorea; g__Acrobeloides
denovo507	0	0	0	0	0	6	0	0	0	0	0	0	0	0	0	0	0	0	0	0	0	0	Root; k__Eukaryota; p__Metazoa; c__Nematoda; o__Enoplea
denovo509	0	0	20	0	0	0	0	0	0	0	0	0	0	0	0	0	0	7	0	24	0	0	Root; k__Eukaryota; p__Metazoa; c__Nematoda; o__Enoplea
denovo514	34	1	0	0	0	3	0	0	0	0	0	0	0	0	0	0	0	0	0	0	0	0	Root; k__Eukaryota; p__Metazoa; c__Nematoda; o__Enoplea; g__Paramphidelus
denovo516	0	0	0	0	0	0	0	0	0	0	0	0	0	0	1	0	0	0	0	0	0	0	Root; k__Eukaryota; p__Metazoa; c__Nematoda; o__Chromadorea; g__Tylenchus
denovo517	0	0	0	0	0	0	0	0	0	45	0	0	0	0	0	0	0	0	0	0	0	0	Root; k__Eukaryota; p__Metazoa; c__Nematoda; o__Enoplea
denovo520	0	0	7	0	0	0	0	0	0	0	0	0	0	0	0	0	0	0	0	0	0	0	Root; k__Eukaryota; p__Metazoa; c__Nematoda; o__Enoplea; g__Anatonchus
denovo522	219	432	0	0	0	0	1	0	23	78	89	0	213	130	0	0	0	0	41	0	0	0	Root; k__Eukaryota; p__Metazoa; c__Nematoda; o__Chromadorea; g__Acrobeloides
denovo524	0	0	0	0	34	0	0	0	0	0	0	0	0	0	0	0	0	0	0	0	0	0	Root; k__Eukaryota; p__Metazoa; c__Nematoda; o__Chromadorea; g__Boleodorus
denovo525	277	130	120	0	257	65	331	1	170	208	28	56	125	0	215	440	104	17	67	132	0	163	Root; k__Eukaryota; p__Metazoa; c__Nematoda; o__Chromadorea; g__Acrobeloides
denovo526	0	0	0	0	0	0	0	0	0	0	0	0	1	0	0	0	0	0	0	0	0	0	Root; k__Eukaryota; p__Metazoa; c__Nematoda; o__Chromadorea; g__Acrobeloides
denovo528	0	0	0	0	2	0	0	0	0	0	0	0	0	0	0	0	0	0	0	0	0	0	Root; k__Eukaryota; p__Metazoa; c__Nematoda; o__Chromadorea; g__Rhabditis
denovo529	0	1	0	0	0	0	0	0	0	0	0	0	0	0	0	0	0	0	0	0	0	0	Root; k__Eukaryota; p__Metazoa; c__Nematoda; o__Chromadorea; g__Acrobeloides
denovo533	0	0	0	0	0	0	0	0	0	0	0	0	0	0	206	85	0	0	0	0	0	0	Root; k__Eukaryota; p__Metazoa; c__Nematoda; o__Enoplea
denovo535	0	0	0	0	0	0	0	0	0	0	0	0	0	0	0	0	0	0	0	47	0	0	Root; k__Eukaryota; p__Metazoa; c__Nematoda; o__Chromadorea
denovo536	0	0	0	0	0	0	0	0	0	0	1	0	0	0	0	0	0	0	0	0	0	0	Root; k__Eukaryota; p__Metazoa; c__Nematoda; o__Chromadorea
