# Supplementary material for: High-throughput sequencing of nematode communities from total soil DNA extractions
Source: BMC Ecol. 2015 Feb 12;15:3. doi: 10.1186/s12898-014-0034-4 (PMC4331302; doi:10.1186/s12898-014-0034-4)
Supplement: Additional file 4: Table S4. — Representative sequences for each nematode OTU. [file 12898_2014_34_MOESM4_ESM.xlsx]

## Sheet: Sheet1
denovo0	CGTGGTGTGAATCGTCTGCTTAATTGCGATAACGAGCGAGACTCCAACTGTTAAATAGCACTGAGTTTATTTGACTCTGCGGCTTCTTAACTGGATTGGGGCCTTTAAGGCCCAAGAAATGGAGCAATAACAGGTCTGTGATGCCCTTAGATGTTCGGGGCCGCACGCGTGCTACAATGGTGGTAACAGCGTGATTGTCCTCGCCCGACAGGGCTTGGCAAACAGTTGAGATATTATTATGGCTGGAATTGAGTGTTGAAATTTTCACTCATGAACGAGGAATTTCTAGTAAATGCGAGTCATCAACTTGCATTGAATACGTCCCTGCCCTTTGTAC
denovo102	GGTGGAGCGATTTGTCTGGTTTATTCCGATAACGAGCGAGACGCACCCCTACTTAATACACCGCGGATAACTTTGTTCGCAGGTGTTCTTAGAGGAATTGGCGGTATCGAGCCGCACGAAAGTGCGCAATAACAGGTCTGTGATGCCCTTAGATGTTCGGGGCTGCACGCGTGCTACACTGGAGTCTGCAACGTGTTCCATGGCCGAAGGGTCACTGGTAAGCCGTTGAAAAGATTCCGTGATCGGGATAGGGAATTGCAATTATTTCCCTTGAACGAGGAATTCCTAGTAAGTGTGAGTCATCATCTCGCTCTTAATACGTCCCTGCCCGTAC
denovo108	CGTGGATCGATTTGTCTGGTTTATTCCGATAACGAGCGAGACTCTAGCCTACTAAATAGTAACGGAATTACTATTGTTCCAGTTGCTTCTTAGAGGGATTTTCGGTGTTTAGCCGCACGAGATTGAGCAATAACAGGTCTGTGATGCCCTTAGATGTCCGGGGCTGCACGCGCGCTACACTGGATGGATCAACATGCTCGTTACCTGGGACGAAAGGCTTGGGGAACCCTTTGAAAACCATCCGTGATCGGGATAGGGAATTGCAATTATTTCCCTTCAACGAGGAATTCCCAGTAAGTGTGAGTCATCAGCTCGCGCTGAATACGTCCCTGCCCTTTGTAC
denovo112	GGTGGAGTGATTTGTCTGGTTTATTCCGATAACGAGCGAGACTCTAGCCTATTAAATAGTCATCGGATAAACAAGTCCGGAAGACTTCTTAGAGGGACAAGCGGTATTCAGCCGCATGAAGTTGAGCAATAACAGGTCTGTGATGCCCTTAGATGTCCAGGGCTGCACGCGCGCTACACTGGAGGAATCAGCGTGCTGTAACCATTGCCGAAAGGTATTGGTAACCCCTTGAAAATCCTCCGTGATCGGGATCGGGAATTGCAATTATTTCCCTTGAACGAGGAATTCCTAGTAAGTGTGAGTCATCAGCTCACGTTGAATACGTCCCTGCCCTTTGTAC
denovo113	CGTGGAGCGATTTGTCTGGTTTATTCCGATAACGAGCGAGACTCTAGCCTGCTAAATAGTCTACACATTTCCTATCGTGTGTAGTACTTCTTAGAGGGATTATCGGTGTATAGCCGCATGAAATTGAGCAATAACAGGTCTGTGATGCCCTTAGATGTCCGGGGCTGCACGCGCGCTACACTGGCGCAATCAGCGTGCTTATCCTTTCCCGAGAGGGATTGGTAAACCAATCAAAATGTGCCATGATTGGGATCAGAGATTGCAATTATTCTCTGTGAACGAGGAATTCCAAGTAAATGCGAGTCATCAACTCGCGTTGAATACGTCCCTGCCCTTTGTAC
denovo114	CGTGGAGCGATTTGTCTGGTTTATTCCGATAACGAGCGAGACTCTAGCCTACTAACTAGTCCACACATTGCCTCTGTGTGTGCGTACTTCTTAGAGGGATTTTCGGTGTTCAGCCGCACGAGATTGAGCAATAACAGGTCTGTGATGCCCTTAGATGTCCGGGGCTGCACGCGCGCTACACTGGCGAAATCAGCGTGCTTGTCCTTTCTCGAAAGAGATTGGTAAACCATTGAAAATTTGCCGTGATTGGGATCGGAAATTGCAATTATTTTCCGTGAACGAGGAATTCCAAGTAAGTGCGAGTCATCAACTCGCGTTGAATACGTCCCTGCCCTTTGTAC
denovo119	GGTGGAGCGATTTGTCTGGTTTATTCCGATAACGAACGAGACTCTGGCCTACTAAATAGTGACAGGATTATTACTGTCCTGGATACTTCTTAGAGGGACAAGTGGTTTTCAGCCACACGAAATTGAGCAATAACAGGTCTGTGATGCCCTTAGATGTCCGGGGCTGCACGCGCGCTACACTGGCGAAATCAGCGTGCTGTATCCATTCTCGAAAGGGATTGGTAAACCCATGAAAATTTGCCGTGCTTGGGATCGGAAATTGCAATTATTTTCCGTGAACGAGGAATTCCAAGTAAGTGCGAGTCATCAACTCGCTCTGATTACGTCCCTGCCCTTTGTAC
denovo122	CGTGGAGCGATTTGTCTGGTCTATTCCGATAACGAGCGAGACTCTAGCCTACTAACTAGTCCACACATTGCTACTGTGTTGTGCGACTTCTTAGAGGGATTTTCGGTGTTCAGCCGCATGAGATTGAGTAATAACAGGTCTGTGATGCCCTTAGATGTTCGGGGCTGCACGCGCGCTACACTGGAAAGTGCAGCAAGCGTTATCTTCCTTGGCCGAAAGGTCTGGGTAATCTTTTGAAAGCTTTTCGTGTTTGGAATAGAGGATTGCAATTATTTCTCTTGAACGAGGAATTCCCAGTAAGTATGAGTCATTAGCTCATGCTGATTACGTCCCTGCCCTTTGTAC
denovo123	CGTGGAGCGATTTGTCTGGTTTATTCCGATAACGAGCGAGACTCTATCCTACTAAATAGTGTGCCCATTGCCTCTGTGGGTGGCACTTCTTAGAGGGATTTTCGGTGTACAGCCGCACGAAAAAGAGCAATAACAGGTCTGTGATGCCCTTAGATGTCCGGGGCTGCACGCGCGCTACACTGGCGAAATCAGCGTGCCTGTCCTTTCTCGAAAGAGATTGGTAAACCAATCAAAATTTGCCGTGATTGGGATCGGAAATTGCAATTATTTTCCGTGAACGAGGAATTCCAAGTAAATGCGAGTCATCAACTCGCGTTGAATACGTCCCTGCCCTTTGTAC
denovo124	GGTGGAGCGATTTGTCTGGTTAATTCCGATAACGAACGAGACTCTGGCCTATTAAATAGACGAGATATTCTAAAGTATCTCGCGCTTCTTAGAGGGACAAGCGGCGTCTAGTCGCATGAAAAAGAGCAATAACAGGTCTGTGATGCCCTTAGATGTCCGGGGCTGCACGCGCGCTACACTGAAAGAATCAGTGGGCGTTATACCTAGTTCGGAAGAACCGGGTAACCCAAGTAATTTCTTTCGTGCTTGGGATAGGGAATTGCAATTATTTCCCTTAAACGAGGAATTCCCAGTAAACGCGGGTCATAAGCTCGTGTTGAATACGTCCCTGCCCTTTGTAC
denovo126	CGTGGATCGATTTGTCTGGTTTATTCCGATAACGAGCGAGACTCTAGCCTACTAAATAGTAACGGAATTACTATTGTTCCAGTTGCTTCTTAGAGGGATTTTCGGTGTTTAGCCGCACGAGATTGAGCAATAACAGGTCTGTGATGCCCTTAGATGTCCGGGGCTGCACGCGCGCTACACTGGCGAAATCAGCGTGCTGTATCCATTCTCGAAAGGGATTGGTAAACCCATGAAAATTTGCCGTGCTTGGGATCGGAAATTGCAATTATTTTCCGTGAACGAGGAATTCCAAGTAAGTGCGAGTCATCAACTCGCTCTGAATACGTCCCTGCCCTTTGTAC
denovo128	CGTGGTGTGAACTGTCTGCTTAATTGCGATAACGAGCGAGACTCCGACTGTTAAATAGCGGGGGGTTTGTTTTGACCCCTACGTTTCTTAACGGGATTCGCGACTTCAAGTCGCAAGAAATGGAGCAATAACAGGTCTGTGATGCCCTTAGATGTCCGGGGCAGCACGCGTGCTACAATGGTGGTAACAGCGTGATTGTCCTCGCCCGACAGGGCTTGGCAAACAGTTGAGATATTATTATGGCTGGAATTGAGTGTTGAAATTTTCTCTCATGAACGAGGAATTCCAAGTAAATGCGAGTCATCAACTCGCATTGAATACGTCCCTGCCCTTTGTAC
denovo129	GGTGGAGCGATTTGTCTGGTTAATTCCGATAACGAACGAGACTCTAGCCTATTAAATAGACGATATATCTTATTAGTATATCGAGCTTCTTAGAGGGACGAGCAGCTTCTAGCTGCACGAGATTGAGCAATAACAGGTCTGTGATGCCCTTAGATGTCCGGGGCTGCACGCGCGCTACAATGAAAATAGCAGCGCGTTTCGAAAACCTTTTCTGGAAAGTATTGGTAAACGCGAAATATTTTCGTGATTGGGATAGGGGATTGCAATTATTGCCCTTGAACGAGGAATTCCCAGTAAATTCGAGTCATCAGCTCGAGTTGAATACGTCCCTGCCCTTTGTAC
denovo13	GGTGGAGTGATTTGTCTGGTTTATTCCGATAACGAGCGAGACTCTAACCTATTAAATAGTTATATTCTTAACATGGATTTTTAACTTCTTAGAGGGATCAGTGGTGTTTAACCAAACGAGAATGAGCGATAACAGGTCTGTGATGCCCTTAGATGTCCGGGGCTGCACGCGCGCTACACTGGGAGAATCAGCTGGTTTTTCATTGTCGAAAGGCATTGGTAAACCGTTGAAACTCTTCCGTGTCTGGGATTGGGAATTGTAATTATTTCCCTTGAACGAGGAATTCCTAGTAAGTGTGAGTCATCAACTCACGTTGAATACGTCCCTGCCCTTTGTAC
denovo138	GGTGGAGTGATCTGTCTGGTTTATTCCGGTAACGATCGAGACTCCAGCCAACTCAATAGTTGCTGGACTTCGTGTCTGGTTTACTTCTTAGAGGGATTAGTGGCGTTTAGTCACACGAGAAGGAGCGATAACAGGTCTGTGATGCCCTTAGATGTCCGGGGCTGCACGCGCGCCACACTGGGAGAATCACTAGGTGTTCCATTGCCGAAAGGCGTTGGTAATCCTTTTGAACCTCTCCCCGTGGCCGGGATAGGGATTTGTAACTATTTCCCTTGAACGAGGAATTCCTAGTAAGTGTGAGTCATCAACTCACGTTGAATACGTCCCTGCCCTTTGTAC
denovo14	CGTGGAGCGATTTGTCTGGTTTATTCCGATAACGAGCGAGACTCTAGCCTACTAAATAGTTCGCACATTGTCAACTTGTGTGCGCTTACTTCTTAGAGGGATTTTCGGTGTTCAGCCGCACGAGATTGAGCAATAACAGGTCTGTGATGCCCTTAGATGTCCGGGGCTGCACGCGCGCTACACTGGCGAAATCAGCGTGCTTATCCTCTCTCGAAAGGGATTGGTAAACCATTGAAAATTTGCCGTGATTGGGATCGGAAATTGCAATTATTTTCCGTGAACGAGGAATTCCAAGTAAGTGCGAGTCATCAACTCGCGTTGAATACGTCCCTGCCCTTTGTAC
denovo140	CGTGGAGCGATTTGTCTGGTTTATTCCGATAACGAGCGAGACTCTAGCCTACTAACTAGTCAGCACATTGCCTCTGTGTGCGCGGCTTCTTAGAGGGATTTTCGGTGTTCAGCCGCACGAAATTGAGCAATAACAGGTCTGTGATGCCCTTAGATGTCCGGGGCTGCACGCGCGCTACACTGGCAAAATCAGCGTGCTTGTCCTTCCCCGAAAGGGGTTGGTAAACCCTTGAAAATTTGCCGTGATTGGGATCGGAAATTGCAATTATTTTCCGTGAACGAGGAATTCCAAGTAAGTGCGAGTCATCAACTCGCGTTGAATACGTCCCTGCCCTTTGTAC
denovo141	GGTGGAGCGATTTGTCTGGTTAATTCCGATAACGAACGAGACTCTGGCCTATTAAATAGACGGTATATCGGAAAGTATGCCGCGCTTCTTAGAGGGACAAGCGGCGTCTAGCCGCATGAAATAGAGCAATAACAGGTCTGTGATGCCCTTAGATGTCCGGGGCTGCACGCGCGCTACACTGAAAGAATCAGCGTGCGATTCGCCTGGTCCGGAAGGATCGGGTAACCCAAGTAAATTCTTTCGTGCTTGGGATAGGGAATTGCAATTATTTCCCTTAAACGAGGAATTCCCAGTAAATGCGGGTCATAAGCTCGCGTTGAATACGTCCCTGCCCTTTGTAC
denovo142	CGTGGAGCGATTTGTCTGGTTTATTCCGATAACGAGCGAGACTCTAGCCTACTAACTAGTCTGCACATTGCCTCGGCATGTGTGCCCTCACAGACTTCTTAGAGGGATTTTCGGCGTTTCAGCCGCACGAAACTGAGCAATAACAGGTCTGTGATGCCCTTAGATGTCCGGGGCTGCACGCGCGCTACACTGGCGAAATCAGCGTGCCTGTCCTCTCGCGAAAGCGACTGGTAAACCGGTGAAAATTCGCCGTGATTGGGATCGGAAATTGCAATTATTTTCCGTGAACGAGGAATTCCAAGTAAGTGCGAGTCATCAACTCGCGTTGAATACGTCCCTGCCCTTTGTAC
denovo147	GGTGGAGCGATTTGTCTGGTTAATTCCGATAACGAACGAGACTCTGGCCTATTAAATAGACGGTATATTTAAAAGTATATCGCACTTCTTAGAGGGACAAGCGGCGTCTAGCCGCATGAAATAGAGCAATAACAGGTCTGTGATGCCCTTAGATGTCCGGGGCTGCACGCGCGCTACACTGAAAGAATCAGTGGGCGTGATACCTAGTTCGGAAGGACCGGGTAACCCAAGTAAATTCTTTCGTGCTTGGGATAGGG
denovo150	GGTGGAGCGATTTGTCTGGTTTATTCCGATAACGAACGAGACTCTAGCCTACTAAATAGACAACACTTTCTTAGAGTGTTGCGCTTCTTAGAGGGACAAGCGACGCCTAGTCGCACGAGATTGAGCAATAACAGGTCTGTGATGCCCTTAGATGTTCGGGGCTGCACGCGCGCTACACTGAAGGCATCAACATGTATATCAACCTACTTCGGAAGAAGCGGGTAACCCGTTGAAACGCCTTCGTGATTGGGATTGTGAATTGCAATTATTTCACATGAACGAGGAATTCCTAGTAAGTGCGAGTCATCAGCTCGTTCTG
denovo152	GGTGGAGCGATTTGTCTGGTTAATTCCGATAACGAACGAGACTCTGGCCTATTAAATAGACGGTATATCGAAAAGTATATCGCGCTTCTTAGAGGGACAAGCGGCGTCCAGCCGCATGAAATAGAGCAATAACAGGTCTGTGATGCCCTTAGATGTCCGGGGCTGCACGCGCGCTACACTGAAAGAATCAGAGTGCGCTAATGCCTAGTCCGGAAGGACCGGGTAACCCAAGTAAATTCTTTCGTGCTTGGGATAGGGAATTGCAATTATTTCCCTTAAACGAGGAATTCCCAGTAAATGCGGGTCATAAGCTCGCGTTGAATACGTCCCTGCCCTTTGTAC
denovo154	GGTGGATTGATTTGTCTGGTTTATTCCGATAACGAACGAGACTCTATCCTACTAAATAGTTTCACGATTTTCAAGTCATGTAGACTTCTTAGAGGGATAAGCGGTGTTTAACCGCACGAGATTGAGCGATAACAGGTCTGTGATGCCCTTAGATGTCCGGGGCTGCACGCGCGCTACACTGGAGGATTCAGCTGGTCTTCCATTGCCGAAAGGTATTGGTAAACCGTTGAAACTCCTCCGTGACCGGGATAGGGAATTGTAATTATTTCCCTTGAACGAGGAATTCCTAGTAAGTGTGAGTCATCAGCTCACGCTGAATACGTCCCTGCCCTTTGTAC
denovo155	CGTGGATCGATTTGTCTGGTTTATTCCGATAACGAGCGAGACTCTAGCCTACTAAATAGTAACGAGATTGCCTATGTCTCAGCTGCTTCTTAGAGGGATTTTCGGTGTTTAGCCGCACGAGATTGAGCAATAACAGGTCTGTGATGCCCTTAGATGTCCGGGGCTGCACGCGCGCTACACTGGCGAAATCAGCGTGCTGTATCCATTCTCGAAAGGGATTGGTAAACCCATGAAAATTTGCCGTGCTTGGGATCGGAAATTGCAATTATTTTCCGTGAACGAGGAATTCCAAGTAAGTGCGAGTCATCAACTCGCTCTGAATACGTCCCTGCCCTTTGTAC
denovo158	CGTGGAGCGATTTGTCTGGTTTATTCCGATAACGAGCGAGACTCTAGCCTACTAAATAGTTGATACATTATCATGTGTGTCCTAACTTCTTAGAGGGATTTTCGGTGTTCAGCCGCACGAGATTGAGCAATAACAGGTCTGTGATGCCCTTAGATGTCCGGGGCTGCACGCGCGCTACACTGGCGAAATCAGCGTGCTTATCCTTTCTCGAAAGGGATTGGTAAACCATTGAAAATTTGCCGTGATTGGGATCGGAAATTGCAATTATTTTCCGTGAACGAGGAATTCCAAGTAAGTGCGAGTCATCAACTCGCGTTGAATACGTCCCTGCCCTTTGTAC
denovo159	CGTGGATTGATCTGTCTGGTTTATTCCGATAACGAACGAGACTCTAACCTGCTAACTAGTGGTGCGATAGTTTCGTCGTATCTACTTCTTAGAGGGATAAGCGGTGTTCAACCGCATGAGATTGAGTAATAACAGGTCTGTGATGCCCTTAGATGTTCGGGGCTGCACGCGCGCTACACTGAAAGAATCAGTGGGCGTTATACCTAGTCCGGAAGGACCGGGTAACCCAAGTAAATTCTTTCGTGCTTGGGATAGGGAATTGCAATTATTTCCCTTGAACGAGGAATTCCCAGTAAATGCGGGTCATAAGCTCGCGTTGAATACGTCCCTGCCCTTTGTAC
denovo160	CGTGGATCGATTTGTCTGGTTTATTCCGATAACGAGCGAGACTCTAGCCTACTAAATAGCGGGGCTCTTCTTTAGCTGGGGCCACTGCTTCTTAGAGGGATTTTCGGTGTTTAGCCGCACGAGATTGAGCAATAACAGGTCTGTGATGCCCTTAGATGTCCGGGGCTGCACGCGCGCTACACTGGCAAAATCAGCGTGCTGTATCCATTCTCGAAAGGGATTGGTAAACCCATGAAAATTTGCCGTGCTTGGGATCGGAAATTGCAATTATTTTCCGTGAACGAGGAATTCCAAGTAAGTGCGAGTCATCAACTCGCTCTGAATACGTCCCTGCCCTTTGTAC
denovo161	GGTGGAGCGATTTGTCTGGTTAATTCCGATAACGAACGAGACTCTAGCCTACTAAATAGTGGCTGAATTTCTAGTTCAGCATACTTCTTAGAGGGACAAGGGGTATCTAGCCCCACGAGATTGAGCAATAACAGGTCTGTGATGCCCTTAGATGTCCGGGGCTGCACGCGCGCTACACTGAAGGAGTCAACATGCATTAAAACCTAGTCTGGAAAGACCGGGTAACCCAATGAAACTCCTTCGTGATTGGGATAGGGAATTGTAATTATTTCCCTTGAACGAGGAATTCCTAGTAAATGCGGGTCATCATCTCGCGTTGAATACGTCCCTGCCCTTTGTAC
denovo167	GGTGGAGTAATTTGTCTGGTTTATTCCGATAACGAACGAGATTCACTCCTGCTAACTAGAATCCTCGTAGCTTAGCGAGGCATTCTTCTTAGAGGTATAAGCGGTGTTTAGCCGCATGAGATTGAGCAATAACAGGTCTGTGATGCCCTTAGATGTCTGGGGCTGCACGCGTGCGACAATGGAAGAGACAACGTGCCTACCAGCACCGAAAGGTGTTGGGAAACCGTTGAAACTCTTTCGTGACTGGGATAGGGAATTGTAATTATTTCCCTTGAACGAGGAATTCCTAGTAAGTGCGAGTCATCAGCTCGCGCTGAATACGTCCCTGCCCTTTGTAC
denovo174	GGTGGGGCGATTTGTCTGGTTTATTTCCGATAACGAGCGAGACTCTGCCCTGCTATTTAGTGTCCAGTAGTTCTTGGGTCTGGGTAGCTTCTTAGAGGGATAAGCGGTGTTCAGCCGCACGACGATAGAGCGATAACAGGTCTGTGATGCCCTTAGATGTCCGGGGCTGCACGCGCGCTACACTGGAAGAATCAACTGGTTCCTGGGCCGAAAGGTTCGGGAAAACCGCTGAAACTCTTCCG
denovo175	GGTGGAGCGATTTGTCTGGTTAATTCCGATAAGGAACGAGACTCTGGCCTATTAAATAGTAGAGTCATTCTGAACAGTGATTCTTACTTCTTAAATGGACAAGCGGCGTCTAGCCGCATGAAATGGAGCAATAACAGGTCTGTGATGCCCTTAGATGTCCGGGGCTGCACGCGCGCTACACTGAAAGAAGCAGTGTGCGTCGAGACCCTAGTCCGGAAGGACCGGGTAAACCGAGTAAATTCTCTCGTGCTTGGGATAGGGAATTGGAATTATTTCCCTTAAACGAGGAATTCCCAGTAAATGCGGGTCATAAGCCTGCGTTGATTACACTCCTCGTCCTTTGTAC
denovo177	CGTGGCGTGAGTCGTCTGCTTAATTGCGATAACGAGCGAGACTCCGACTGTTAAATAGCACCCGTTTCTTTTCGAGCGGGCGGCTTCTTAACTGGATTCGCGGCTTCAAGCCGCAAGAAATGGAGCAATAACAGGTCTGTGATGCCCTTAGATGTTCGGGGCCGCACGCGTGCTACAATGATGGTAACAGCGTGATTGTCCTCGCCCGACAGGGCTTGGCAAACAGTTGAGATATTATTATGGCTGGAATTGAGTGTTGAAATTTTCTCTCATGAACGAGGAATTCCAAGTAAATGCGAGTCATCAACTTGCATTGATTACGTCCCTGCCCTTTGTAC
denovo178	CGTGGATCGATTTGTCTGGTTTATTCCGATAACGAGCGAGACTCTAGCCTACTAAATAGTAACGAGATTACCATTGTCTTAGTTGCTTCTTAGAGGGATTTTCGGTGTTTAGCCGCACGAGATTGAGCAATAACAGGTCTGTGATGCCCTTAGATGTCCGGGGCTGCACGCGCGCTACACTGGCGAAATCAGCGTGCTGTATCCATTCTCGAAAGAGATTGGTAAACCCATGAAAATTTGCCGTGCTTGGGATCGGAAATTGCAATTATTTTCCGTGAACGAGGAATTCCAAGTAAGTGCGAGTCATCAACTCGCTCTGAATACGTCCCTGCCCTTTGTAC
denovo179	CGTGGATCGATTTGTCTGGTTTATTCCGATAACGAGCGAGACTCTAGCCTACTAAATAGTAACGAGATTATCAATGTCTCAGTTGCTTCTTAGAGGGATTTTCGGTGTTTAGCCGCACGAGATTGAGCAATAACAGGTCTGTGATGCCCTTAGATGTCCGGGGCTGCACGCGCGCTACACTGGAAAGTGCAGCAAGCGTTATCTTCCTTGGCCGAAAGGTCTGGGTAATCTTTTGAAAGCTTTTCGTGTTTGGAATAGAGGATTGCAATTATTTCTCTTGAACGAGGAATTCCCAGTAAGTATGAGTCATTAGCTCATGCTGAATACGTCCCTGCCCTTTGTAC
denovo181	CGTGGAGCGATTTGTCTGGTTTATTCCGATAACGAGCGAGACTCTAGCCTACTAACTAGTCTGCACATTGCTTTTGTGTTGCAGTACTTCTTAGAGGGATTTTCGGTGTACAGCCGCACGAGATTGAGCAATAACAGGTCTGTGATGCCCTTAGATGTCCGGGGCTGCACGCGCGCTACACTGGCGAAATCAGCGTGCCTGTCCTTTCCCGAAAGGGATTGGTAAACCATTGAAAATTTGCCGTGATTGGGATCGAAAATTGCAATTATTTTTCGTGAACGAGGAATTCCAAGTAAATGCGAGTCATCAACTCGCGTTGAATACGTCCCTGCCCTTTGTAC
denovo185	CGTGGAGCGATTTGTCTGGTTTATTCCGATAACGAGCGAGACTCTAGCCTACTAAATAGTTGGCTCATTGCTTCTGTGGGCACAACTTCTTAGAGGGATTTTCGGTGTTCAGCCGCACGAAATTGAGCAATAACAGGTCTGTGATGCCCTTAGATGTCCGGGGCTGCACGCGCGCTACACTGGCAAAATCAGCGTGCTTGTCCTTCCCCGAAAGGGGTTGGTAAACCGGTGAAAATTTGCCGTGATTGGGATCGGACATTGCAATTATTGTCCGTGAACGAGGAATTCCTTGTAGGGGCGAGTCATCAACTCGCTCTGAATACGTCCCTGCCCTTTGTAC
denovo186	GGTGGAGTGATTTGTCTGGTTAATTCCGATAACGAACGAGACTCTAGCCTACTAATTAGACTGAGGCATCCTTGTGCTGCCTCAGCGCTTCCTAGAGGGACAGACGGCGTTTCAGCCGTATGAGAAAGAGCAATAACAGGTCTGTGATGCCCTTAGATGTCCGGGGCCGCACGCGCGCTACACTGGCGAAATCAGCGTGCCTGTCCTCTCGCGAAAGCGACTGGTAAACCGGTGAAAATTCGCCGTGATTGGGATCGGAAATTGCAATTATTTTCCGTGAACGAGGAATTCCAAGTAAGTGCGAGTCATCAACTCGCGTTGAATACGTCCCTGCCCTTTGTAC
denovo188	GGTGGAGCGATTTGTCTGGTTTATTCCGATAACGAGCGAGACTCTGCCCTGCTATTTAGTGTCCAGATTCTTGGGTCTGGGTAGCTTCTTAGAGGGATAAGCGGTGTTCAGCCGCACGAGATAGAGCGATAACAGGTCTGTGATGCCCTTAGATGTCCGGGGCTGCACGCGCGCTACACTGGCGAAATCAGCGTGCTTATCCTTTCTCGAAAGGGATTGGTAAACCATTGAAAATTTGCCGTGATTGGGATCGGAAATTGCAATTATTTTCCGTGAACGAGGAATTCCAAGTAAGTGCGAGTCATCAACTCGCGTTGAATACGTCCCTGCCCTTTGTAC
denovo19	CGTGGAGCGATTTGTCTGGTTTATTCCGATAACGAGCGAGACTCTAGCCTACTAAATAGTCTGCACATTGCTTTGTGTCGCAGTACTTCTTAGAGGGATTTTCGGTGTACAGCCGCACGAAATTGAGCAATAACAGGTCTGTGATGCCCTTAGATGTCCGGGGCTGCACGCGCGCCACACTGGGAGAATCACTAGGTGTTCCATTGCCGAAAGGTATTGGTAATCCTTTTGAACCTCTCCCCGGTGGCCGGGATAGGGATTTGTAATTATTTCCCTTGAACGAGGAATTCCTAGTAAGTGTGAGTCATCAACTCACGTTGAATACGTCCCTGCCCTTTGTAC
denovo199	CGTGGAGCGATTTGTCTGGTTTATTCCGATAACGAGCGAGACTCTAGCCTACTAACTAGTCCACCCATTGCTTCTGTGCGGTGGTACTTCTTAGAGGGATTTTCGGTGTTCAGCCGCACGAGATTGAGCAATAACAGGTCTGTGATGCCCTTAGATGTCCGGGGCTGCACGCGCGCTACACTGGCGAAATCAGCGTGCCTGTCCTCTCTCGAAAGAGATTGGTAAACCATTGAAAATTTGCCGTGATTGGGATCGGAAATTGCAATTATTTTCCGTGAACGAGGAATTCCAAGTAAGTGCGAGTCATCAACTCGCGTTGAATACGTCCCTGCCCTTTGTAC
denovo203	CGTGGATCGATTTGTCTGGTTTATTCCGATAACGAGCGAGACTCTAGCCTACTAAATAGTAACGAGATTGCCATTGTCTTAGTTGCTTCTTAGAGGGATTTTCGGTGTTTAGCCGCACGAGATTGAGCAATAACAGGTCTGTGATGCCCTTAGATGTCCGGGGCTGCACGCGCGCTACACTGGCAAAATCAGCGTGCTGTATCCATTCTCGAAAGGGATTGGTAAACCCATGAAAATTTGCCGTGATTGGGATCGGAAATTGCAATTATTTTCCGTGAACGAGGAATTCCAAGTAAGTGCGAGTCATCAACTCGCTCTGAATACGTCCCTGCCCTTTGTAC
denovo205	CGTGGATCGATTTGTCTGGTTTATTCCGATAACGAGCGAGACTCTAGCCTACTAAATAGTGGCGGGATTATTACTGTCCCAGTCGCTTCTTAGAGGGATTTTCGGTGCTTAGCCGCACGAGATTGAGCAATAACAGGTCTGTGATGCCCTTAGATGTCCGGGGCTGCACGCGCGCTACACTGGCGAAATCAGCGTGCTTGTCCTTCGCCGAAAGGCGTTGGTAAACCCCTGAAAATTTGCCGTGATTGGGATCGGAAATTGCAATTATTTTCCGTGAACGAGGAATTCCAAGTAAGTGCGAGTCATCAACTCGCGTTGAATACGTCCCTGCCCTTTGTAC
denovo206	GGTGGAGCGATTTGTCTGGTTAATTCCGATAACGAACGAGACTCTAGCCTACTAAATAGTGGATGAATTTTTAGTTCATCATACTTCTTAGAGGGACAAGGGGTATCTAGCCCCACGAGATTGAGCAATAACAGGTCTGTGATGCCCTTAGATGTCCGGGGCTGCACGCGCGCTACACTGAAGGAGTCAACATGCATTGAAACCTAGTCCGGAAGGACCGGGTAACCCAATGAAACTCCTTCGTGATTGGGATAGGGAATTGTAATTATTTCCCTTGAACGAGGAATTCCTAGTAAATGCGGGTCATCATCTCGCGTTGAATACGTCCCTGCCCTTTGTAC
denovo208	CGTGGAGCGATTTGTCTGGTTTATTCCGATAACGAGCGAGACTCTAGCCTACTAAATAGTCTGTACATTATTTTTGTGCAGTACTTCTTAGAGGGATTTTCGGTGTACAGCCGCACGAGATTGAGCAATAACAGGTCTGTGATGCCCTTAGATGTCCGGGGCTGCACGCGCGCTACACTGGCGAAATCAGCGTGCTTATCCTTTCTCGAAAGGGATTGGTAAACCATTGAAAATTTGCCGTGATTGGGATCGGAAATTGCAATTATTTTCCGTGAACGAGGAATTCCAAGTAAATGCGAGTCATCAACTCGCGTTGAATACGTCCCTGCCCTTTGTAC
denovo215	CGTGGCGTGAGTCGTCTGCTTAATTGCGATAACGAGCGAGACTCCGACTGCTAAATACGACGCGGATCATCTCGTCCTCGTCGTTCTTAGCTGGATTCGCTGCTCCAAGCAGCAAGAAATGGAGCAATAACAGGTCTGTGATGCCCTTAGATGTTCGGGGCCGCACGCGTGCTACAATGATGGTAACAGCGTGATTGTCCTCGCCCGACAGGGCTTGGCAAACAGTTGAGATATTATTATGGCTGGAATTGAGTGTTGAAATTTTCTCTCATGAACGAGGAATTCCAAGTAAATGCGAGTCATCAACTCGCATTGAATACGTCCCTGCCCTTTGTAC
denovo216	GGTGGAGCGATTTGTCTGGTTAATTCCGATAACGAACGAGACTCTGGCCTACTAACTAGATGTAGGATCCCCTTGTGGGTCCGTCACTGCTTCTTAGAGGGACGGGCGGCTTTTAGCCGCACGAGAATGAGCAATAACAGGTCTGTGATGCCCTTAGATGTTCTGGGCTGCACGCGCGCTACACTGGAAAGTGCAGCAAGCGTTATCTTCCTTGGCCGAAAGGTCTGGGTAATCTTTTGAAAGCTTTTCGTGTTTGGAATAGAGGATTGCAATTATTTCTCTTGAACGAGGAATTCCCAGTAAGTATGAGTCATTAGCTCATGCTGAATACCTCCCTGCCCTTTGTAC
denovo219	CGTGGAGTGATTTGTCTGGTTTATTCCGATAACGAGCGAGACTCTAGCCTACTAACTAGTCCGCACACTCGCCAGGTAGCAATACCTTGTGTGCCTCCTAAAGGGACTTCTTAGAGGGATTTTCGGCGTTTCAGCCGCACGAAACTGAGCAATAACAGGTCTGTGATGCCCTTAGATGTCCGGGGCTGCACGCGCGCTACACTGGCGAAATCAGCGTGCTTGTCCTCTCGCGAAAGCGATTGGTAAACCGGTGAAAATTCGCCGTGATTGGGATCGGAAATTGCAATTATTTTCCGTGAACGAGGAATTCCAAGTAAGTGCGAGTCATCAACTCGCGTTGAATACGTCCCTGCCCTTTGTAC
denovo222	GGTGGAGCGATTTGTCTGGTTTATTCCGATAACGAACGAGACTCTGGCCTACTAACTAGTGACAGAATTATTGCTGTTCTGGTTACTTCTTAGAGGGACAAGTGGTGTTCAGCCACACGAAATTGAGCAATAACAGGTCTGTGATGCCCTTAGATGTCCGGGGCTGCACGCGTGCTACACTGGAGGAAACAGCATGCAAAACCATTGCCGAGAGGCATTGGTAAACCCAAGAAAATCTTCCGTGATCGGGATCGGGAATTGCAATTATTTCCCTTGAATGAGGAATCCCCAGTAAGTAGTGGGTCGATCAGCTCGCGCTGATTACGTCCCTCGCCTTTCGTAC
denovo223	GGTGGAGTAATTTGTCTGGTTTATTCCGATAACGAGCGAGACTCTAGCCTGCTAAATAGAACGAGGATAAACCTTTTCATAGGTCCTCGATGCTTCTTAGAGGAATTAGCGGTGCTTAGCCGCACGAGATTGAGCGATAACAGGTCTGTGATGCCCTTAGATGTCCGGGGCTGCACGCGTGCTACACTGGAAGACTCAACGTGCTCTCCATCGCCGAAAGGTGTTGGCAAACCGTTGAAACTCTTCCGTGACTGGGATAGGGAATTGTAATTATTTCCCTTGAACGAGGAATTCCTAGTAAGTGTGAGTCATCAGCTCGCGCTGAATACGTCCCTGCCCTTTGTAC
denovo224	GGTGGAGCGATTTGTCTGGTTTATTCCGATAACGAACGAGACTCTGGCCTACTAACTAGTGACAGAATTATTGCTGTTCTGGTTACTTCTTAGAGGGACAAGTGGTGTTCAGCCACACGAAATTGAGCAATAACAGGTCTGTGATGCCCTTAGATGTCCGGGGCTGCACGCGTGCTACACTGGAGGAAACAGCATGCAAAACCATTGCCGAGAGGCATTGGTAAACCCAAGAAAATCTTCCGTGATCGGGATCGGGAATTGCAATTATTTCCCTTGAACGAGGAATTCCCAGTAAGTGTGGGTCATCAGCTCGCGCTGAATACGTCCCTGCCCTTTGTAC
denovo225	CGTGGATCGATTTGTCTGGTTTATTCCGATAACGAGCGAGACTCTAGCCTACTAAATAGTAACGAGATTGCCAATGTCTCAGTTGCTTCTTAGAGGGATTTTCGGTGTTTAGCCGCACGAGATTGAGCAATAACAGGTCTGTGATGCCCTTAGATGTCCGGGGCTGCACGCGCGCTACACTGAAGGAATCAGCGTGCTAAAACCATTGTCGAAAGGCATTGGTAAACCCATTAAAATCCTACGTGATTGGGATCGGGAATTGCAATTATTTCCCTTGAACGAGGAATTCCCAGTAAGTGTGGGTCATCAGCTCGCGTTGAATACGTCCCTGCCCTTTGTAC
denovo228	GGTGGAGCGATTTGTCTGGTTAATTCCGATAACGAACGAGACTCTAGCCTATTAAATAGACTGTATATCATTAGTATATCGAGCTTCTTAGAGGGACAGGCAGCTTCTAGCTGCACGAGATTGAGCAATAACAGGTCTGTGATGCCCTTAGATGTCCGGGGCTGCACGCGCGCTACACTGGCGAAATCAGCGTGCTTTTCCTATCTCGAAGGAGATTGGTAAACCGATGAAAATTTGCCGTGATTGGGATCGGAAATTGCAATTATTTTCCGTGAACGAGGAATTCCAAGTAAGTGCGAGTCATCAACTCGCGTTGAATACGTCCCTGCCCTTTGTAC
denovo229	GGTGGAGCGATTTGTCTGGTTAATTCCGATAACGAACGAGACTCTAGCCTATTAAATAGACGATATATTTTATTCGTATATCGAGCTTCTTAGAGGGACGAGCAGCTTCTAGCTGCACGAGATTGAGCAATAACAGGTCTGTGATGCCCTTAGATGTCCGGGGCTGCACGCGCGCTACAATGAAAATAGCAGCGCGTTTCGAAAACCTTTTCTGGAAAGAATTGGTAAACGCGAAATATTTTCGTGATAGGGATAGGGGATTGAAATTATTGCCCTTGAACGAGGAATTCCCAGTAAATTCGAGTCATCAGCTCGAGCTGAATACGTCCCTGCCCTTTGTAC
denovo231	CGTGGATTGATCTGTCTGGTTTATTCCGATAACGAACGAGACTCTAACCTGCTAACTAGTGGTGCGATAGTTTCGTCGTATCTACTTCTTAGAGGGATAAGCGGTGTTCAACCGCATGAGATTGAGTAATAACAGGTCTGTGATGCCCTTAGATGTTCGGGGCTGCACGCGCGCTACACTGAAGGCATCATCATGTTTATCAACCTACCCCGGAAGGGGCGGGTAACCCGATGAAACGCCTTCGTGATTGGGATAGGGAATTGCAATTATTTCCCTTGAACGAGGAATTCCCAGTAAGTGCGGGTCATCAGCTCGCGCTGATTACGTCCCTGCCCTTTGTAC
denovo234	GGTGGAGCGATTTGTCTGGTTAATTCCGATAACGAACGAGACTCTAGCCTACTAAATAGTGGCTGAATTTTTAGTTCAGCATACTTCTTAGAGGGACAAGGGGTATCTAGCCCCACGAGATTGAGCAATAACAGGTCTGTGATGCCCTTAGATGTCCGGGGCTGCACGCGCGCTACACTGAAAGAATCAGTGTGCGTTACGCCTAGTTCGGAAGAACCGGGTAACCCAAGTAAATTCTTTCGTGCTTGGGATAGGGAATTGCAATTATTTCCCTTAAACGAGGAATTCCCAGTAAATGCGGGTCATAAGCTCGCGTTGAATACGTCCCTGCCCTTTGTAC
denovo235	GGTGGAGCGATTTGTCTGGTTAATTCCGATAACGAACGAGACTCTGGCCTATTAAATAGACGGTATATTAAAAAGTATACCGCACTTCTTAGAGGGACAAGCGGCGTCTAGTCGCGTGAAAAAGAGCAATAACAGGTCTGTGATGCCCTTAGATGTCCGGGGCTGCACGCGCGCTACACTGAAAGAATCAGTGTGCGTTTTACCTAGTTCGGAAGAACCGGGTAACCCAAGTAAATTCTTTCGTGCTTGGGATAGGGAATTGCAATTATTTCCCTTAAACGAGGAATTCCCAGTAAATGCGGGTCATAAGCTCGCGTTGAATACGTCCCTGCCCTTTGTAC
denovo236	CGTGGCGTGAGTCGTCTGCTTAATTGCGATAACGAGCGAGACTCCGACTGCTAAATACTGTCTGGATAATTTCGTCCTTCACAGTTCTTAGCTGGATTCGAGACTCCAAGTCTCAAGAAATGGAGCAATAACAGGTCTGTGATGCCCTTAGATGTTCGGGGCTGCACGCGCGCTACACTGAAGACATCAACTTGCATCTCAACCTACTCCGGAAGGAGCGGGTAACCCGTTGAAACGTCTTCGTGATTGGGATAGGGAATTGCAATTATTCCCTTGAACG
denovo238	CGTGGAGCGATTTGTCTGGTTTATTCCGATAACGAGCGAGACTCTAGCCTACTAACTAGTCCACACATTGCCTCTGTGTGTGCGTACTTCTTAGAGGGATTTTCGGTGTTCAGCCGCACGAGATTGAGCAATAACAGGTCTGTGATGCCCTTAGATGTCCGGGGCTGCACGCGCGCTACACTGAAGACATCAACTTGCATCTCAACCTACTCCGGAAGGAGCGGGTAACCCGTTGAAACGTCTTCGTGATTGGGATAGGGAATTGCAATTATTTCCCTTGAACGAGGAATTCCCAGTAAGTACGAGTCATCGGCTCGTGTTGAATACGTCCCTGCCCTTTGTAC
denovo240	CGTGGAGCGATTTGTCTGGTTTATTCCGATAACGAGCGAGACTCTAGCTTACTAAATAGTCTGGTCTTTATTACTGAGGCCTGACTTCTTAGAGGGATTTTCGGTGTTCAGCCGCACGAGATTGAGCAATAACAGGTCTGTGATGCCCTTAGATGTCCGGGGCTGCACGCGCGCTACACTGGCGAAATCAGCGTGCTTTTCCTATCTCGAAAGAGATTGGTAAACCGATGAAAATTTGCCGTGATTGGGATCGGAAATTGCAATTATTTTCCGTGAACGAGGAATTCCAAGTAAGTGCGAGTCATCAACTCGCGTTGAATACGTCCCTGCCCTTTGTAC
denovo241	GGTGGAGCGATTTGTCTGGTTAATTCCGATAACGAACGAGACTCTGGCCTATTAAATAGACGGTATATCTACTAGTATATCGCACTTCTTAGAGGGACAAGCGGCGTCTAGCCGCATGAAATAGAGCAATAACAGGTCTGTGATGCCCTTAGATGTCCGGGGCTGCACGCGCGCTACACTGAAAGAATCAGTGGGCGTTCTACCTAGTCCGGAAGGACCGGGTAACCCAAGTAAATTCTTTCGTGCTTGGGATAGGGAATTGCAATTATTTCCCTTAAACGAGGAATTCCCAGTAAATGCGGGTCATAAGCTCGCGTTGAATACGTCCCTGCCCTTTGTAC
denovo242	CGTGGCGTGAGTCGTCTGCTTAATTGCGATAACGAGCGAGACTCCGACTGTTAAATAGCACCCGTTTCTTTTCGAGCGGGCGCGTCTTAACGTGGATTCGCGGCTTCAAGCCGCAAGAAATGGAGCAATAACAGGTCTGTGATGCCCTTAGATGTTCGGGGCCGCACGCGTGCTACAATGATGGTAACAGCGTGATTGTCCTCGCCCGACAGGGCTTGGCAAACAGTTGAGATATTATTATGGCTGGAATTGAGTGTTGAAATTTTCTCTCATGAACGAGGAATTCCAAGTAAATGCGAGTCATCAACTTGCATTGAATACGTCCCTGCCCTTTGTAC
denovo245	GGTGGAGCGGTTTGTCTGGTTTATTCCGATAACGAACGAGACTCTGGCCTACTAAATAGAGACAGGATTATTACTGTCCTGGATTCTTCTTAGAGGGACAAGTGGTTTTCAGCCGACACGAAATTGAGCAATAACAGGTCTGTGATGCCCTTAGATGTCCGGGGGCTGCACCGCGCGCTACGACTGAAGGAATCAGCGTGCTAAAACCATTGTCGAAAGGCATTGGTAAACCCCTCAAAATCCTACGGTGATTGGGATCGGGAATTGCAA
denovo247	CGTGGATTGATTTGTCTGGTTAATTCCGATAACGAACGAGATTGGAGCTTAATTAAATAGAAAGATCATTTTTTCCTTTTTTCTCTTTACGGAGTTAAAAGCGTGATTCTTTTCTTCTTAATGGGATTTGCGGCGTTCCAGTCGTAAGAAACCCAGCAATAACAGGTCTGTGATGCCCTAAGATGTCTGGGGCTGCACGCGCGCTACAATGAAAATTGCAGCGCGTGTGACCATATTCGAAAGAATTTGGTAAACGAGTCAAATTATTCCGTATTTGGGATCGAATATTGTAATTATTATTCGTGAACGAGGAACTTCAAGTAAGTGTAAGTCATCAGCTTACGCTGAATACGTCCCTGCCCTTTGTAC
denovo250	GGTGGAGCGATTTGTCTGGTTAATTCCGATAACGAACGAGACTCTAGCCTATTAAATAGACGCAATATTTGTTTGTATTACGTCCTTCTTAGAGGGACAAGCAGCTTTTAGCTGCACGAGATTGAGCAATAACAGGTCTGTGATGCCCTTAGATGTCCGGGGCTGCACGCGCGCTACAATGAAGGTAGCAAAGTGCTTTGAAACCATGTCTGGAAAGACTTGGTAAACACGAATTATTTTCGTGCTTGGGACAGGGAATTGCAATTATTTCCCTTGAACGAGGAATTTCTAGTAAGTGTGAGTCATAAGCTCACGTTGATTACGTCCCTGCCCTTTGTAC
denovo251	GGTGGAGCGATTTGTCTGGTTAATTCCGATAACGAACGAGACTCTGGCCTATTAAATAGTAGAGTCATTCTGAACAGTGATTCTTACTTCTTAGAGGGACAAGCGGCGTCTAGCCGCATGAAATAGAGCAATAACAGGTCTGTGATGCCCTTAGATGTCCGGGGCTGCACGCGCGCTACACTGAAAGAAGCAGTGTGCGTCGAGACCCTAGTCCGGAAGGACCGGGTAACCCAAGTAAATTCTTTCGTGCTTGGGATAGGGAATTGGAATTATTTCCCTTAAACGAGGAATTCCCAGTAAATGCGGGTCATAAGCTCGCGTTGAATACGTCCCTGCCCTTTGTAC
denovo260	CGTGGATCGATTTGTCTGGTTTATTCCGATAACGAGCGAGACTCTAGCCTACTAAATAGTAACGAGATTGCCAATGTCTCAGTTGCTTCTTAGAGGGATTTTCGGTGTTTAGCCGCACGAGATTGAGCAATAACAGGTCTGTGATGCCCTTAGATGTCCGGGGCTGCACGCGCGCTACACTGGCGAAATCAGCGTGCTGTATCCATTCTCGAAAGGGGATTAGGTAAACCCATAGAAAACTTTGCCGTGCTTGGGATCGGAAATTGC
denovo261	CGTGGAGCGATTTGTCTGGTTTATTCCGATAACGAGCGAGACTCTAGCCTACTAACTAGTCAGCACATTGCCTCTGTGTGCGCGGCTTCTTAGAGGGATTCTCGGTGTTCAGCCGCACGAAATTGAGCAATAACAGGTCTGTGATGCCCTTAGATGTCCGGGGCTGCACGCGCGCTACACTGGCAAAATCAGCGCGCTTGTCCTTCCCCGAAAGGGGTTGGTAAACCCCTTGAAAATTTGCCGTGATTGGGATCGGAAATTGCAATTATTTTCCGTGAACGAGGAATTCCAAGTAAGTGCGAGTCATACACTCGTCGTTAGAATACCCGTCCGTCGTCCCGTTTCTACG
denovo262	GGTGGAGCGATTTGTCTGGTTTATTCCGATAACGAACGAGACTCTGGCCTACTAAATAGAGACAGGATTATTACTGTCCTGGATTCTTCTTAGAGGGACAAGTGGTTTTCAGCCACACGAAATTGAGCAATAACAGGTCTGTGATGCCCTTAGATGTCCGGGGCTGCACGCGCGCTACACTGAAGGAATCAGCGTGCCAAAACCATTGTCGAAAGGCATTGGTAAAACCCCCGTCAAAACTCCTACGTGATTGGGATCGGGAATTGCAATTATTTCCCTTGAACGAGGAA
denovo269	CGTGGAGCGATTTGTCTGGTTTATTCCGATAACGAGCGAGACTCCAGCCTGCTAAATAGCACACTCCTTCTGCTTAGGGGAGTGAGGCTTCTTAGAGGGATCATCGGCGTTCAGCCGCACGACACGGAGCAATAACAGGTCTGTGATGCCCTTAGATGTCCGGGGCTGCACGCGCGCTACACTGGCGAAGGCAGCGTGCCTGTCCTACCCCGGCAGGGGTGGGTAAACAAATGAAAATTCGCCGTGATTGGGATCGGAGATTGCAATTATTCTCCGTGAACGAGGAATTCCAAGTAAGTGCGAGTCATCAACTCGCGTTGAATACGTCCCTGCCCTTTGTAC
denovo271	GGTGGAGCGATTTGTCTGGTTAATTCCGATAACGAACGAGACTCTAGCCTGCTAAATAGCCAACTGATCCGCAGCGTCGGTTGCTTATAATGCTTCTTAGAGGGACAGGCGGCTTCCAGTCGCACGAGATTGAGCAATAACAGGTCTGTGATGCCCTTAGATGTCCGGGGCTGCACGCGCGCTACACTGGCGAAATCAGCGTGCTGTATCCATTCTCGAAAGGGATTGGTAAACCCATGAAAATTTGCCGTGCTTGGGATCGGAAATTGCAATTATTTTCCGTGAACGAGGAATTCCAAGTAAGTGCGAGTCATCAACTCGCTCTGAATACGTCCCTGCCCTTTGTAC
denovo272	GGTGGAGCGATTTGTCTGGTTAATTCCGATAACGAGCGAGACTCTAGCCTACTAAATAGTTAAGGGATTATTTCGTCCCTTTAACTTCTTAGAGGAATTGGCGGTATTGAATCGCATGAAATAGAGCAATAACAGGTCTGTGATGCCCTTAGATGTCCGGGGCTGCACGCGTGCTACACTGGAGTCCGCAACGTGTTCCATGGCCGAAGGGTCATTGGTAAACCGTTTAAACGACTCCGTGATCGGGATAGGGAATTGCAATTATTTCCCTTCAACGAGGAATTCCTAGTAAGTGCGAGTCATCAACTTGCTCTAAATACGTCCCTGCCCTTTGTAC
denovo276	GGTGGAGCGATTTGTCTGGTTTATTCCGATAACGAGCGAGACGCACCCCTACTTAATACACCGTGAATAATTTCGTTCACAGGTGTTCTTAGAGGAATTGGCGGTATCGAGCCGCACGAAAGTGCGCAATAACAGGTCTGTGATGCCCTTAGATGTTCGGGGCTGCACGCGTGCTACACTGGAGTCTGCAACGTGCTCCATGGCCGAAGGGTCACTGGTAAACCGTTGAAAAGATTCCGTGATCGGGATAGGGAATTGCAATTATTTCCCTTGAACGAGGAATTCCTAGTAAGTGTGAGTCATCATCTCGCTCTCAATACGTCCCTGCCCTTTGTAC
denovo279	CGTGGCGTGAGTCGTCTGCTTAATTGCGATAACGAGCGAGACTCCAACTGTTAACTAGCCAGTTCGTTATTTCTGCGTTCAGGCTTCTTAAAGGGATTTGTGGTTTTTAGCCTCAAGAAATGGAGCAATAACAGGTCTGTGATGCCCTTAGATGTTCGGGGCCGCACGCGTGCTACAATAAGGTACGCAGCTTGATTGTCCTCGCCCGACAGGGCTTGGCAAACCGTGAGATTATCTTATGGCTGGAATTGGGTGTTGAAATTATCTCCCATGAACGAGGAATTCCAAGTAAATGCGAGTCATCAACTTGCATTGAATACGTCCCTGCCCTTTGTAC
denovo280	CGTGGATCGATTTGTCTGGTTTATTCCGATAACGAGCGAGACTCTAGCCTACTAAATAGTGGCGGGATTATTAGTGTCCCGGTCGCTTCTTAGAGGGATTTTCGGTGTTTAGCCGCACGAGATTGAGCAATAACAGGTCTGTGATGCCCTTAGATGTCCGGGGCTGCACGCGCGCTACACTGGCGAAATCAGCGTGCAATATCCATTCTCGAAAGGGATTGGTAAACCCATGAAAATTTGCCGTGCTTGGGATCGGAAATTGCAATTATTTTCCGTGAACGAGGAATTCCAAGTAAGTGCGAGTCATCAACTCGCTCTGAATACGTCCCTGCCCTTTGTAC
denovo283	CGTGGAGCGATTTGTCTGGTTTATTCCGATAACGAGCGAGACTCTAGCCTACTAAATAGTCTGCACATTGCTTTTGTGTTGCAGTACTTCTTAGAGGGATTTTCGGTGTACAGCCGCACGAGATTGAGCAATAACAGGTCTGTGATGCCCTTAGATGTCTGGGGCTGCACGCGCGCTACACTGGCGAAATCAGCGTGCTTATCCTATCTCGAAAGGGATTGGTAAACCATTGAAAATTTGCCGTGATTGGGATCGGAAATTGCAATTATTTTCCGTGAACGAGGAATTCCAAGTAAATGCGAGTCATCAACTCGCGTTGATTACGTCCCTGCCCTTTGTAC
denovo284	GGTGGAGTGATCTGTCTGGTTTATTCCGGTAACGATCGAGACTCCAGCCAACTCAATAGTTACTGGACGTTTTCGTCTAGTTAACTTCTTAGAGGGATTAGTGGCGTTTAGTCACACGAGAAGGAGCGATAACAGGTCTGTGATGCCCTTAGATGTCCGGGGCTGCACGCGCGCCACACTGGGAGAATCACTAGGCGTTCCATTGCCGAAAGGTATTGGTAATCCTTTTGAACCTCTCCCCGTGGCCGGGATAGGGATTTGTAATTATTTCCCTTGAACGAGGAATTCCTAGTAAGTGTGAGTCATCAGCTCTACGTGTATTACCGTCCTCGTCCTTTCGTAC
denovo285	CGTGGCGTGAGTCGTCTGCTTAATTGCGATAACGAGCGAGACTCCGACTGTTAACTAGCACAATTCTTATTTTGGAATTGCGGCTTCTTAACTGGATTCGAGACTCCAAGTCTCAAGAAATGGAGCAATAACAGGTCTGTGATGCCCTTAGATGTTCGGGGCCGCACGCGTGCTACAATGATGGTAACAGCGTGATTGTCCTCGCCCGACAGGGCTTGGCAAACAGTTGAGATATTATTATGGCTGGAATTGAGTGTTGCAATTTTCTCTCATGAACGAGGAATTCCAAGTAAATGCGAGTCATCAACTTGCATTGAATACGTCCCTGCCCTTTGTAC
denovo286	GGTGGAGTGATTTGTCTGGTTTATTCCGATAACGAACGAGACTCTAACCTGCTAACTAGTCTTGCGATAATTACGTCGTACGGACTTCTTAGAGGGATCAGTGGTGTTCAGCCACACGAAATTGAGCAATAACAGGTCTGTGATGCCCTTAGATGTTCGGGGCTGCACGCGCGCTACACTGGAAGGATCAACATGCTCTTTTCCTGGGCCGAAAGGCCTGGGCAAACCTTTGAAAACCTTCCGTGATCGGGATAGGGAATTGCAATTATTTCCCTTCAACGAGGAATTCCCAGTAAGTGTGAGTCATCAGCTCGCGTTGAATACGTCCCTGCCCTTTGTAC
denovo289	CGTGGATCGATTTGTCTGGTTTATTCCGATAACGAGCGAGACTCTAGCCTACTAAATAGTGACAGTCTTACTGTTGGTCTGATTGCTTCTTAGAGGGATTTTCGGTGTTTAGCCGCACGAGATTGAGCAATAACAGGTCTGTGATGCCCTTAGATGTCCGGGGCTGCACGCGCGCTACACTGGCGAAATCAGCGTGCTGTATCCATTCTCGAAAGGGATTGGTAAACCCATGAAAATTTGCCGTGATTGGGATTGGAAATTGCAATTATTTTCCGTGAACGAGGAATTCCAAGTAAGTGCGAGTCATCAACTCGCTCTGAATACGTCCCTGCCCTTTGTAC
denovo291	CGTGGCGTGAGTCGTCTGCTTAATTGCGATAACGAGCGAGACTCCGACTGCTAAATACTGTCTGGATAATTTCGTCCTTCACAGTTCTTAGCTGGATTCGAGACTCCAAGTCTCAAGAAATGGAGCAATAACAGGTCTGTGATGCCCTTAGATGTTCGGGGCCGCACGCGTGCTACAATGATGGTAACAGCGTGATTGTCCTCGCTCGACAGAGCTTGGCAAACAGTTGAGATATTATTATGGCTGGAATTGAGTGTTGAAATTTTCTCTCATGAACGAGGAATTCCAAGTAAATGCGCGTCATCAACGTGCATTGAATACGTCCCTGCCCTTTGTAC
denovo292	GGTGGAGCGATTTGTCTGGTTAATTCCGATAACGAACGAGACTCTAGCCTGCTAAATAGTGGTTGAATTTTTAGTTCAACGTACTTCTTAGAGGGACAAGGGGTATCTAGCCCCACGAGATTGAGCAATAACAGGTCTGTGATGCCCTTAGATGTCCGGGGCTGCACGCGCGCTACACTGAAGGAGTCAACATGCATTGATACCTAGTCTGGAAAGATTGGGTAACCCAATGAAACTCCTTCGTGATTGGGATAGGGAATTGTAATTATTTCCCTTGAACGAGGAATTCCTAGTAAATGCGGGTCATCATCTCGCGTTGAATACGTCCCTGCCCTTTGTAC
denovo293	GGTGGAGCGATTTGTCTGGTTAATTCCGATAACGAACGAGACTCTGGCCTATTAAATAGACGATATATCAGAACGTATATCGCACTTCTTAGAGGGACAAGCGGCGTCTAGCCGCATGAAATAGAGCAATAACAGGTCTGTGATGCCCTTAGATGTCCGGGGCTGCACGCGCGCTACACTGAAAGAATCAGTGTGCGTTGTGCCTAGTTCGGAAGAACCGGGTAACCCAAGTAAATTCTTTCGTGCTTGGGATAGGGAATTGAAATTATTTCCCTTAAACGAGGAATTCCCAGTAAATGCGGGTCATAAGCTCGCGTTGATTACGTCCCTGCCCTTTGTAC
denovo296	GGTGGAGTGATCTGTCTGGTTTATTCCGGTAACGATCGAGACTCCAGCCAACTCAATAGTTACTGGACGTTTTCGTCTAGTTAACTTCTTAGAGGGATTAGTGGCGTTTAGTCACACGAGAAGGAGCGATAACAGGTCTGTGATGCCCTTAGATGTCCGGGGCTGCACGCGCGCTACACTGGCAAAATCAGCGTGCTTGTCCTTCCCCGAAAGGGGTTGGTAAGCCCTTGAAAATTTGCCGTGATTGGGATCGGAAATTGCAATTATTTTCCGTGAACGAGGAATTCCAAGTAAGTGCGAGTCATCAACTCGCTTTGATTACGTCCCTGCCCTTTGTAC
denovo297	CGTGGATCGATTTGTCTGGTTTATTCCGATAACGAGCGAGACTCTAGCCTACTAAATAGTGACGGGATTGCTTCTGTCCCGAGCACTTCTTAGAGGGATTTTCGGTGTTCAGCCGCACGAGATTGAGCAATAACAGGTCTGTGATGCCCTTAGATGTCCGGGGCTGCACGCGCGCTACACTGGCGAAATCAGCGTGCTGTATCCTAGCTCGAAAGAGCCGGGTAAACCCATGAAAATTTGCCGTGCTTGGGATCGGAAATTGCAATTATTTTCCGTGAACGAGGAATTCCAAGTAAGTGCGAGTCATCAACTCGCTCTGAATACGTCCCTGCCCTTTGTAC
denovo298	GGTGAAGCGATTTGTCAGGTTTATTCCGGTAACGAGCGAGACTCTAGGCTCTAATTGAATAAGGGATCTTTGGATTTCTGTACTTTCTTAGAGGAATTGGTGGTAAAGAACGGCATGCAATAGAACAATAACAGGTCTGTGATGCCCTTCGATGTCCGGGGCTGCACGCGCGCTACACTGAAAGAATCAGTGTGCGTTACGCCTAGTTCGGAAGAACCGGGTAACCCAAGTAAATTCTTTCGTGCTTGGGATAGGGAATTGCAATTATTTCACTTAAACGAGGAATTCCCAGTAAATGCGGGTCATAAGCTCGCGTTGATTACGTCCCTGCCCTTTGTAC
denovo30	CGTGGAGCGATTTGTCTGGTTTATTCCGATAACGAGCGAGACTCTAGCCTACTAAATAGTCGGCGCGTTGCCTCTGTGTGCACGGCTTCTTAGAGGGATTTTCGGTGTTCAGCCGCACGAAATTGAGCAATAACAGGTCTGTGATGCCCTTAGATGTCCGGGGCTGCACGCGCGCTACACTGGCAAAATCAGCGTGCTTGTCCTTCCCCGAAAGGGGTTGGTAAACCCTTGAAAATTTGCCGTGATTGGGATCGGAAATTGCAATTATTTTCCGTGAACGAGGAATTCCAAGTAAGTGCGAGTCATCAACTCGCTTTGAATACGTCCCTGCCCTTTGTAC
denovo303	CGTGGAGCGATTTGTCTGGTTTATTCCGATAACGAGCGAGACTCTAGCCTACTAAATAGTTCGCACATTGCTTCTGTGTTGCGCAACTTCTTAGAGGGATTTTCGGTGTTCAGCCGCACGAGATTGAGCAATAACAGGTCTGTGATGCCCTTAGATGTCCGGGGCTGCACGCGCGCTACACTGGCGAAATCAGCGTGCTTATCCTTTCTCGAAAGGGATTGGTAAACCATTGAAAATTTGCCGTGATTGGGATCGGAAATTGCAATTATTTTCCGTGAACGAGGAATTCCAAGTAAGTGCGAGTCATACACTCGTCGTGTATTACCGTCCTCGTCCC
denovo307	CGTGGAGCGATTTGTCTGGTTTATTCCGATAACGAGCGAGACTCTAGCCTACTAAATAGTTGGCACATTCCACTGTGTGTCCTAACTTCTTAGAGGGATTTACGGCGTTTAGCCGCAAGAGAATGAGCAATAACAGGTCTGTGATGCCCTTAGATGTCCGGGGCTGCACGCGCGCTACACTGGCGAAATCAACGTGCTCTATCCTATGTCGAAAGACACTTGGGTAAACCATTGAAAATTCGCCGTGATTGGGATCGGAAATTGAAATTATTTTCCGTGAACGAGGAATTCCAAGTAAGTGCGAGTCATCAACTCGCGTTGAATACGTCCCTGCCCTTTGTAC
denovo316	CGTGGAGCGATTTGTCTGGTTTATTCCGATAACGAGCGAGACTCTAGCCTGCTAAATAGTCGAGACATTGCTTCGTGTCCACGACTTCTTAGAGGGATTTTCGGCGTTCAGCCGCACGAGATTGAGCAATAACAGGTCTGTGATGCCCTTAGATGTCCGGGGCTGCACGCGCGCTACACTGGCGAAGGCAGCGTGCCTGTCCTGCCCCGAAAGGGGTGGGTAAACCATTGAAAATTCGCCGTGATTGGGATCGGAAATTGCAATTATTTTCCGTGAACGAGGAATTCCAAGTAAGTGCGAGTCATCAACTCGCGTTGATTACGTCCCTGCCCTTTGTAC
denovo319	GGTGGAGCGATTTGTCTGGTTAATTCCGATAACGAACGAGACTCTAGCCTGCTAAATAGGCAGCGGATTATTTGTCCGCTGAACTTCTTAGAGGGACAAGCAGCTTCTAGCTGCACGAGATTGAGCAATAACAGGTCTGTGATGCCCTTAGATGTCCGGGGCTGCACGCGCGCTACACTGAAGGAATCAACATGCTTCTTTACCTTACCCGGAAGGGTTAGGTAACCCGTTGAAACTCCTTCGTGATAGGAATAGGGAATTGCAATTATTTCCCTTGAACGAGGAATTCCTAGTAAGTGCGGGTCATCAGCTCGTGCTGAATACGTCCCTGCCCTTTGTAC
denovo320	CGTGGAGCGATTTGTCTGGTTTATTCCGATAACGAGCGAGACTCTGGCCTACTAAATAGTGAGCGCATTGCCTCTGTGCGCAGCACTTCTTAGAGGGATTTTCGGTGTTCAGCCGCACGAAATTGAGCAATAACAGGTCTGTGATGCCCTTAGATGTCCGGGGCTGCACGCGCGCTACACTGGCAAAATCAGCGTGCTTGTCCTTCGCCGAAAGGCGTTGGTAAACCCCTGAAAATTTGCCGTGATTGGGATCGGAAATTGCAATTATTTTCCGTGAACGAGGAATTCCAAGTAAGTGCGAGTCATCAACTCGCGTTGAATACGTCCCTGCCCTTTGTAC
denovo322	CGTGGAGCGATTTGTCTGGTTTATTCTGATAACGAGCGAGACTCTAGCCTACTAACTAGTCCACACATTCGTCGCTCGCGCGGCGCTGTGTGTGCGACTTCTTAGAGGGATTTTCGGTGTTCAGCCGCACGAGATTGAGCAATAACAGGTCTGTGATGCCCTTAGATGTCCGGGGCTGCACGCGCGCTACACTGGCGAAATCAGCGTGCCTGTCCTTTCTCGAAAGAGATTGGTAAACCAATGAAAATTCGCCGTGATTGGGATCGGAAATTGCAATTATTTTCCGTGAACGAGGAATTCCAAGTAAGTGCGAGTCATCAACTCGCGTTGAATACGTCCCTGCCCTTTGTAC
denovo325	GGTGGAGCGATTTGTCTGGTTAATTCCGATAACGAACGAGACTCTGGCCTATTAAATAGACGATATATTTAAAAGTATATCGCGCTTCTTAGAGGGACAAGCGGCGTCTAGCCGCATGAAATAGAGCAATAACAGGTCTGTGATGCCCTTAGATGTCCGGGGCTGCACGCGCGCTACACTGAAAGAATCAGTGTGCGTTACGCCTAGTTCGGAAGAACCGGGTAACCCAAGTAAATTCTTTCGTGCTTGGGATAGGGAATTGCAATTATTTCCCTTAAACGAGGAATTCCCAGTAAATGCGGGTCATAAGCTCGCGTTGAATACGTCCCTGCCCTTTGTAC
denovo326	CGTGGATCGATTTGTCTGGTTTATTCCGATAACGAGCGAGACTCTAGCCTACTAACTAGTGCGGGCATTGCCGCTGTGCCTCGCCGCACTTCTTAGAGGGATTGGCTGCGTCTAGCAGCACGAAACAGAGCAATAACAGGTCTGTGATGCCCTTAGATGTCCGGGGCTGCACGCGCGCTACACTGGCAAAGGCAGCGTGCTTGTCCGCCTCCGAAAGGAGCCGGTAAACCGATGAAAATTTGCCGTGATTGGGATCGGAAATTGCAATTATTTTCCGTGAACGAGGAATTCCAAGTAAGTGCGAGTCATCAGCTCGCGTTGAATACGTCCCTGCCCTTTGTAC
denovo331	CGTGGATCGATTTGTCTGGTTTATTCCGATAACGAGCGAGACTCTAGCCTACTAAATAGTGACAGAATTACTGTTGTTCTGCTTGCTTCTTAGAGGGATTTTCGGTGTTTAGCCGCACGAGATTGAGCAATAACAGGTCTGTGATGCCCTTAGATGTCCGGGGCTGCACGCGCGCTACACTGGCGAAATCAGCGTGCTGTATCCATTCTCGAAAGGGATTGGTAAACCCATGAAAATTTGCCGTGCTTGGGATCGGAAATTGCAATTATTTTCCGTGAACGAGGAATTCCAAGTAAGTGCGAGTCATCAACTCGCTCTGAATACGTCCCTGCCCTTTGTAC
denovo332	CGTGGAGCGATCTGTCTGGTTTATTCCGATAACGAGCGAGACTCTGGCCTACTAACTAGTCCGCGCATTGCCTCTGTGCCGTTGGACTTCTTAGAGGGATTCGCGGTGTTCAGCCGCAAGAAATGGAGCAATAACAGGTCTGTGATGCCCTTAGATGTCCGGGGCTGCACGCGCGCTACACTGGCAGAATCAGCTGGCTTGTCCTGCCCCGAAAGGGGCGGGTAAACCCGTGAAAATCTGCCGTGATTGGGATCGGAAATTGCAATTATTTTCCGTGAACGAGGAATTCCAAGTAAGTGCGTGTCATCAACACGCGTTGAATACGTCCCTGCCCTTTGTAC
denovo333	GGTGGAGCGATTTGTCTGGTTAATTCCGATAACGAACGAGACTCTAGCCTACTAAATAGTGAGTGGATCGCCTCGTCCGCTTAACTTCTTAGAGGGACAAACGGCGCTTAGCCGTACGAAATTGAGCAATAACAGGTCTGTGATGCCCTTAGATGTCCGGGGCTGCACGCGCGCTACACTGAAGGAATCAGCGTGCTAAAACCATTGTCGAAAGGCATTGGTAAACCCATTAAAATCCTACGTGATTGGGATCGGGAATTGCAATTATTTCCCTTGAACGAGGAATTCCCAGTAAGTGTGGGTCATAAGCTCGCGTTGAATACGTCCCTGCCCTTTGTAC
denovo339	CGTGGAGCGATTTGTCTGGTTTATTCCGATAACGAGCGAGACTCTAGCCTACTAAATAGTCTGCACATTGCTTTGTGTCGCAGTACTTCTTAGAGGGATTTTCGGTGTACAGCCGCACGAAATTGAGCAATAACAGGTCTGTGATGCCCTTAGATGTCCGGGGCTGCACGCGCGCTACACTGGCAAAATCAGCGTGCTTGTCCTTTCCCGAAAGGGATTGGTAAACCATTGAAAATTTGCCGTGATTGGGATTGGAAATTGCAATTATTTTCCGTGAACGAGGAATTCCAAGTAAGTGCGAGTCATCAACTCGCGTTGAATACGTCCCTGCCCTTTGTAC
denovo340	CGTGGAGCGATTTGTCTGGTTTATTCCGATAACGAGCGAGACTCTAGCCTACTAAATAGTTGACACATTCCATTGTGTGTCCTAACTTCTTAGAGGGATTTACGGCGTATAGCCGAAAGAGAATGAGCAATAACAGGTCTGTGATGCCCTTAGATGTCCGGGGCTGCACGCGCGCTACACTGGTGAAATCAACGTGTTTTCACCTATATCGTAAGATACGGGTAAACCATTGAAAATTCACCGTGATTGGGATCGGAGATTGAAATTATTTTCCGTGAACGAGGAATTCCAAGTAAGTGCGAGTCATTAACTCGCGTTGAATACGTCCCTGCCCTTTGTAC
denovo341	CGTGGAGTGATTTGTCTGGTTTATTCCGATAACGAGCGAGACTCTAGCCTACTAACTAGTCCGCACACTTTCCCAAGGTAGCAATACCTTTGTGTGCTCCCTAAAGGGACTTCTTAGAGGGATTTTCGGCGTTTCAGCCGCACGAAACTGAGCAATAACAGGTCTGTGATGCCCTTAGATGTCCGGGGCTGCACGCGCGCTACACTGGCGAAATCAGCGTGCTTGTCCTCTCGCGAAAGCGATTGGTAAACCGGTGAAAATTCGCCGTGATTGGGATCGGAAATTGCAATTATTTTCCGTGAACGAGGAATTCCAAGTAAGTGCGAGTCATCAACTCGCGTTGAATACGTCCCTGCCCTTTGTAC
denovo343	GGTGGAGCGATTTGTCTGGTTTATTCCGATAACGAGCGAGACTCTGCCCTGCTATTTAGTGTCCAGATTCTTAGGTCTGGGTAGCTTCTTAGAGGGATAAGCGGTGTTCAACCGCATGAGATAGAGCGGTAACAGGTCTGTGATGCCCTTAGATGTCCGGGGCTGCACGCGCGCTACACTGGAAGAATCAACTGGTTCCTGGGCCGAAAGGTTCGGGAAAACCGCTGAAACTCTTCCGTGACCGGGATAGGGAATTGTAATTATTTCCCTTGAACGAGGAATTCCTAGTATGTGTGGGTCATCAGCTCACACAGATACGTCCCTGCCCTTTGTAC
denovo346	CGTGGATCGATTTGTCTGGTTTATTCCGATAACGAGCGAGACTCTAGCCTACTAAATAGTGGCGGGATTATTAGTGTCCCAGTCGCTTCTTAGGGGGATTTTCGGTGTTTAGCCGCACGAGATTGAGCAATAACAGGTCTGTGGTGCCCTTAGATGTCCGGGGCTGCACGCGCGCTACACTGGCGAAATCAGCGTGCTGTATCCATTCTCGAAAGGG
denovo348	CGTGGAGTGATCTGTCTGGTCTATTCCGATAACGAGCGAGACTCTAGTCTACTAAATAGTACAGGCATTGCCTCGTGTCTGCGACTTCTTAGAGGGATCTATGGCGCTTAGCCGAAAGAAATTGAGCAATAACAGGTCTGTGATGCCCTTAGATGTCCGGGGCTGCACGCGCGCTACACTGGCAAAATCAGCGTGATTGATCCTGCTTCGAGAGGAGTGGGCAAACCGGTGAAAATTTGCCGTGATTGGGATCGGAGATTGCAATTATTCTCCGTGAACGAGGAATTCCAAGTAAGTGCGAGTCATTAACTCGCGTTGAATACGTCCCTGCCCTTTGTAC
denovo349	CGTGGAGCGATTTGTCTGGTTTATTCCGATAACGAGCGAGACTCTAGCCTACTAACTAGTCCACTCATTCGCTTGTTGTGGGTGCGACTTCTTAGAGGGATTTTCGGTGTTCAGCCGCACGAGATTGAGCAATAACAGGTCTGTGATGCCCTTAGATGTCCGGGGCTGCACGCGCGCTACACTGGTGAAATCAGCGTGCTTGTCCTTTCCCGAAAGGGATTGGTAAACCAATGAAAATTCACCGTGATTGGGATCGGAAATTGCAATTATTTTCCGTGAACGAGGAATTCCAAGTAAGTGCGAGTCATCAACTCGCGTTGAATACGTCCCTGCCCTTTGTAC
denovo352	GGTGGAGCGATTTGTCTGGTTTATTCCGATAACGAGCGAGACTCTGCCCTGCTATTTAGTGTCCAGATTCTTGGGTCTGGGTAGCTTCTTAGAGGGATAAGCGGTGTTCAGCCGCACGAGATAGAGCGATAACAGGTCTGTGATGCCCTTAGATGTCCGGGGCTGCACGCGCGCTACACTGGAAGAATCAACTGGTTCCTGGGCCGAAAGGTTCGGGAAAACCGCTGAAACTCTTCCGTGACCGGGATAGGGAATTGTAATTATTTCCCTTGAACGAGGAATTCCTAGTATGTGTGGGTCATCAGCTCACGCAGAATACGTCCCTGCCCTTTGTAC
denovo353	CGTGGAGTGATCTGTCTGGTTTATTCCGATAACGAGCGAGACTCTAGTCTGCTAAATAGTTGGCCACCGCTACGGTGCGCGACTTCTTAGAGGGATCTCCGGTGCACAGCCGGAAGAAACGGAGCAATAACAGGTCTGTGATGCCCTTAGATGTCCGGGGCTGCACGCGCGCTACACTGGTAAAATCAGCGTGATATTCTGCCTCGCAAGGGGTGGATAATCCTTTGAAAATTTGCCGTGATTGGGATCGGAGATTGCAATTATTCTCCGTGAACGAGGAATTCCAAGTAAGTGCGAGTCATTAACTTGCGTTGAATACGTCCCTGCCCTTTGTAC
denovo354	CGTGGAGCGATTTGTCTGGTTTATTCCGATAACGAGCGAGACTCTAGCCTACTAAATAGTACGCACATTGTCCACTTGTGTGCGCCTACTTCTTAGAGGGATTTTCGGTGTTCAGCCGCACGAGATTGAGCAATAACAGGTCTGTGATGCCCTTAGATGTCCGGGGCTGCACGCGCGCTACACTGGCGAAATCAGCGTGCTTGTCCTTTCTCGAAAGAGATTGGTAAACCATTGAAAATTTGCCGTGATTGGGATCGGAAATTGCAATTATTTTCCGTGAACGAGGAATTCCAAGTAAGTGCGAGTCATCAACTCGCGTTGAATACGTCCCTGCCCTTTGTAC
denovo356	GGTGGAGCGATTTGTCTGGTTAATTCCGATAACGAACGAGACTCTAGCCTGCTAAATAGCCAACTGATCCGCAGCGTCGGTTGCTTATAATGCTTCTTAGAGGGACAGGCGGCTTCCAGTCGCACGAGATTGAGCAATAACAGGTCTGTGATGCCCTTAGATGTCCGGGGCCGCACGCGCGCTACACTGGCAAAATCAGCGTGCTTGTCCTTCCCCGAAAGGGGTTGGTAAACCCTTGAAAATTTGCCGTGATTGGGATCGGAAATTGCAATTATTTTCCGTGAACGAGGAATTCCAAGTAAGTGCGAGTCATCAACTCGCGTTGATTACGTCCCTGCCCTTTGTAC
denovo357	CGTGGAGCGATTTGTCTGGTTTATTCCGATAACGAGCGAGACTCTAGCCTACTAAATAGTCTGCACATTGCTTTTGTGTTGCAGTACTTCTTAGAGGGATTTTCGGTGTACAGCCGCACGAGATTGAGCAATAACAGGTCTGTGATGCCCTTAGATGTCCGGGGCTGCACGCGCGCTACACTGGCGAAATCAGCGTGCTTATCCTATCTCGAAAGGGATTGGTAAAACCATTGAAAATTTGCCGTGATTGGGATCGGAAATTGCAATTATTTACCGTTG
denovo358	GGTGGAGCGATTTGTCTGGTTAATTCCGATAACGAACGAGACTCTAGCCTACTAAATAGTGGTTGAATTTTTAGTTCAACATACTTCTTAGAGGGACAAGGGGTATCTAGCCCCACGAGATTGAGCAATAACAGGTCTGTGATGCCCTTAGATGTCCGGGGCTGCACGCGCGCTACACTGAAGGAGTCAACATGCATTGAAACCTAGTCTGGAAAGACCGGGTAACCCAATGAAACTCCTTCGTGATTGGGATAGGGAATTGTAATTATTTCCCTTGAACGAGGAATTCCTAGTAAATGCGGGTCATCATCTCGCGTTGAATACGTCCCTGCCCTTTGTAC
denovo360	CGTGGCGTGAGTCGTCTGCTTAATTGCGATAACGAGCGAGACTCCCTCTGCTAAATACAAACTTAATTTTCTGTTATGGTTGTTCTTAGCTGGATTCGGGACTCCAAGTCCCAAGAAATGGAGCAATAACAGGTCTGTGATGCCCTTAGATGTTCGGGGCCGCACGCGTGCTACAATGATGGTAACAGCGTGATTGTCCTCGCCCGAGAGGGCTTGGCAAACAGTTGAGATATTATTATGGCTGGAATTGAGTGTTGAAATTTTCTCTCATGAACGAGGAATTCCAAGTAAATGCGCGTCATCAACGTGCATTGAATACGTCCCTGCCCTTTGTAC
denovo364	CGTGGATCGATTTGTCTGGTTTATTCCGATAACGAGCGAGACTCTAGCCTACTAAATAGTAGCGGGATTATTAGTGTCCCAGTTGCTTCTTAGAGGGATTTTCGGTGTTTAGCCGCACGAGATTGAGCAATAACAGGTCTGTGATGCCCTTAGATGTCCGGGGCTGCACGCGCGCTACACTGGCGAAATCAGCGTGCTGTATCCATTCTCGAAAGGAATTGGTAAACCCATGAAAATTTGCCGTGCTTGGGATCGGAAATTGCAATTATTTTCCGTGAACGAGGAATTCCAAGTAAGTGCGAGTCATCAACTCGCTCTGATTACGTCCCTGCCCTTTGTAC
denovo370	GGTGGAGCGATTTGTCTGGTTTATTCCGATAACGAGCGAGACTCTGCCCTGCTATTTAGTGTCCAGATTCTTGGGTCTGGGTAGCTTCTTAGAGGGATAAGCGGTGTTCAGCCGCACGAGATAGAGCGATAACAGGTCTGTGATGCCCTTAGATGTCCGGGGCTGCATGCGCGCTACACTGGCAAAGGCAGCGTGCTTGTCCGTCTCCGAAAGGAGTCGGTAAACCCTTGAAAATTTGCCGTGATTGGGATCGGAAATCGCAATTATTTTCCGTGAACGAGGAATTCCAAGTAAGTGCGAGTCATCAGCTCGCGTTGAATACGTCCCTGCCCTTTGTAC
denovo371	GGTGGAGCGATTTGTCTGGTTAATTCCGATAACGAACGAGACTCTGGCCTATTAAATAGACGAGCTATTAATGAAGTAAGCTCGCGCTTCTTAGAGGGACAAGCGGCCTCTAGCCGCATGAAATAGAGCAATAACAGGTCTGTGACTGCCCTTAGAGTGTCCGGGGCTGCACGCGCGCTACACTGAAAGAATCAGTGTGCGTCAAAACCTAGTTACGGGAAGAACCGGGGTAAACCCAAGTTAAA
denovo376	CGTGGAGCGATTTGTCTGGTTTATTCCGATAACGAGCGAGACTCTAGCCTACTAAATAGTTGGCACATTTCATTGTGTGTCCTAACTTCTTAGAGGGATTTACGGCGTATAGCCGAAAGAGAATGAGCAATAACAGGTCTGTGATGCCCTTAGATGTCCGGGGCTGCACGCGCGCTACACTGGTGAAATCAACGTGTTCAACCTATATCGAAAGATACGGGTAAACCATTGAAAATTCACCGTGATTGGGATCGGAGATTGAAATTATTTTCCGTGAACGAGGAATTCCAAGTAAGTGCGAGTCATTAACTCGCGTTGAATACGTCCCTGCCCTTTGTAC
denovo379	GGTGGAGCGATTTGTCTGGTTTATTCCGATAACGAACGAGACTCTGGCCTACTAAATAGTGACAGGATTATTACTGTCCTGGATACTTCTTAGAGGGACAAGTGGTTTTCAGCCACACGAAATTGAGCAATAACAGGTCTGTGATGCCCTTAGATGTCCGGGGCTGCACGCGCGCTACACTGGAAGAATCAACTGGTTCCTGGGCCGAAAGGTTCGGGAAAACCGCTGAAGCTCTTCCGTGACCGGGATAGGGAATTGTAATTATTTCCCTTGAACGAGGAATTCCTAGTATGTGTGGGTCATCAGCTCACGCAGAATACGTCCCTGCCCTTTGTAC
denovo38	CGTGGAGCGATTTGTCTGGTTTATTCCGATAACGAGCGAGACTCTAGCCTACTAAATAGTTGACAATTCCATTGTGTGTCCTAACTTCTTAGAGGGATGTGACGGCGACTAGCCGCAAGAGAATGAGCAATAACAGGTCTGTGATGCCCTTAGATGTCCGGGGCTGCACGCGCGCTACACTGGTGAAATCAACGTGTTCCATCCTATGCCGAGAGGCACTGGTAAACCATTGAAAATTCGCCGTGATTGGGATCGGAGATTGCAATTATTCTCCGTGAACGAGGAATTCCAAGTAAGTGCGAGTCATTAACTCGCGTTGAATACGTCCCTGCCCTTTGTAC
denovo380	CGTGGCGTGAGTCGTCTGCTTAATTGCGATAACGAGCGAGACTCCGACTGCTAAATACAGAGGGGATTTCTTGTCCTCCACTGTTCTTAGCTGGATTCGGGACTCCAAGTCCCAAGAAATGGAGCAATAACAGGTCTGTGATGCCCTTAGATGTTCGGGGCCGCACGCGTGCTACAATGATGGTAACAGCGTGATTGTCCTCGCCCGACAGGGCTTGGCAAACAGTTGAGATATTATTATGGCTGGAATTGAGTGTTGAAATTTTCTCTCATGAACGAGGAATTCCAAGTAAATGCGAGTCATCAACTCGCATTGAATACGTCCCTGCCCTTTGTAC
denovo381	GGTGGAGTGATTTGTCTGGTTTATTCCGATAACGAACGAGACTCTAACCTATTAAATAGTGACTGGATAGCCAAAGTCCAGCGTACTTCTTAGAGGTATAAGTGGTGTTCAACCACATGAAATTGAGCAATAACAGGTCTGTGATGCCCTTAGATGTTCGGGGCTGCACGCGCGCTACACTGAAAGGATCAGCATGTTGATTCCTTGGTCGAAAGGCCTTGGTAATCCTTTGAAAACCTTTCGTGATAGGGCTCGGGGATTGCAATTATTTCCCTTAAACGAGGAATTCCCAGTAAGTATGAGTCATCAGCTCATGTTGAATACGTCCCTGCCCTTTGTAC
denovo382	GGTGGAGCGATTTGTCTGGTTAATTCCGATAACGAACGAGACTCTGGCCTATTAAATAGACGGCGTATTAAAAAGTATGTCGTACTTCTTAGAGGGACAAGCGGCGTCTAGCCGCATGAAATAGAGCAATAACAGGTCTGTGATGCCCTTAGATGTCCGGGGCTGCACGCGCGCTACACTGAAAGAATCAGAGAGCGATTCACCTGGTTCGGAAGAACTGGGTAACCCAAGTAAATTCTTTCGTGCTTGGGATAGGGAATTGCAATTATTTCCCTTAAACGAGGAATTCCCAGTAAATGCGGGTCATAAGCTCGCGTTGAATACGTCCCTGCCCTTTGTAC
denovo388	GGTGGAGCGATTTGTCTGGTTTATTCCGATAACGAGCGAGACGCACCCCTACTTAATACACCGCGAATAACTTTGTTCGCAGGTGTTCTTAGAGGAATTGGCGGTATCGAGCCGCACGAAAGTGCGCAATAACAGGTCTGTGATGCCCTTAGATGTTCGGGGCTGCACGCGTGCTACACTGGAGTCTGCAACGTGTTCCATGGCCGAAGGGTCACTGGTAAACCGTTGAAAAGATTCCGTGATCGGGATAGGGAATTGCAATTATTTCCCTTGAACGAGGAATTCCTAGTAAGTGTGAGTCATCATCTCGCTCTTAATACGTCCCTGCCCTTTGTAC
denovo389	GGTGGAGCGATTTGTCTGGTTAATTCCGATAACGAACGAGACTCTAGCCTATTAAATAGACTGTATATCATTAGTATATCGAGCTTCTTAGAGGGACAGGCAGCTTCTAGCTGCACGAGATTGAGCAATAACAGGTCTGTGATGCCCTTAGATGTCCGGGGCTGCACGCGCGCTACAATGATAATAGCAAAGTGCATTAAAACCTTTTCTGGTAAGAATTGGTAAACACGAAACATTGTCGTGCTTGGAATCGGGGATTGAAATTATTGCCCTTAAACGAGGAATTCCTAGTAAGTGCAGGTCATCAGCTTGTGCTGAATACGTCCCTGCCCTTTGTAC
denovo390	CGTGGTGTGAACTGTCTGCTTAATTGCGATAACGAGCGAGACTCCGACTGTTAAATAGTGGGAGGTTTATTTTGACCTCCGCACTTCTTAGCGGGATTCGCAACTTCAAGTTGCAAGAAATGGAGCAATAACAGGTCTGTGATGCCCTTAGATGTCCGGGGCAGCACGCGTGCTACAATGGTGGTAACAGCGTGATTGTCCTCGCCCGAGAGGGCTTGGCAAACAGTTGAGATATTATTATGGCTGGAATTGAGTGTTGAAATTTTCTCTCATGAACGAGGAATTCCAAGTAAATGCGAGTCATCAACTTGCATTGAATACGTCCCTGCCCTTTGTAC
denovo391	CGTGGAGCGATTTGTCTGGTTTATTCCGATAACGAGCGAGACTCTAACCTACTAACTAGTGCGCGTACTCCGCTGCGCTGTGCGTCTAGCACTTCTTAGAGGGATTTTCGGCGTTTCAGCCGCACGAAACTGAGCAATAACAGGTCTGTGATGCCCTTAGATGTCCGGGGCTGCACGCGCGCTACACTGGCGAAATCAGCGTGCCTGTCCTCTCGCGAAAGCGACTGGTAAACCGGTGAAAATTTGCCGTGATTGGGATCGGAAATTGCAATTATTTTCCGTGAACGAGGAATTCCAAGTAAGTGCGAGTCATCAACTCGCGTTGAATACGTCCCTGCCCTTTGTAC
denovo394	CGTGGATTGATCTGTCTGGTTTATTCCGATAACGAACGAGACTCTAACCTACTAAATAGTTGACACATTCCATTGTGTGTCCTAACTTCTTAGAGGGATTTACGGCGTATAGCCGAAAGAGAATGAGCAATAACAGGTCTGTGATGCCCTTAGATGTCCGGGGCTGCACGCGCGCTACACTGGTGAAATCAACGTGTTTTCACCTATATCGTAAGATACGGGTAAACCATTGAAAATTCACCGTGATTGGGATCGGAGATTGAAATTATTTTCCGTGAACGAGGAATTCCAAGTAGGTGCGAGTCATTAACTCGCGTTGAATACGTCCCTGCCCTTTGTAC
denovo398	GGTGGAGCGATTTGTCTGGTTAATTCCGATAACGAACGAGACTCTGGCCTATTAAATAGTCGGAATATTTTTCTTCGGAGTATTTCGCACTTCTTAGAGGGACAAGCGGCGTCCAGCCGCATGAAATAGAGCAATAACAGGTCTGTGATGCCCTTAGATGTCCGGGGCTGCACGCGCGCTACACTGAAAGAGTCAGTATGCGTTTTTTATACCCGGTCCGTAAGGACTAGGTAACCCTGCGAAATTCTTTCGTGCTTGGGATAGGGAATTGAAATTATTTCCCTTAAACGAGGAATTCCCAGTAAATGCGGGTCATAAGCTCGCGTTGAATACGTCCCTGCCCTTTGTAC
denovo401	CGTGGAGCGATTTGTCTGGTTTATTCCGATAACGAGCGAGACTCTAGCCTACTAACTAGTCCGCACACTCGCCTGCTGTGTGCTCCCTCACAAGGGGACGCCAACACGGGACTTCTTAGAGGGATTTTCGGCGTTTCAGCCGCACGAAACTGAGCAATAACAGGTCTGTGATGCCCTTAGATGTCCGGGGCTGCACGCGCGCTACACTGGCGAAATCAGCGTGCCTGTCCTCTCGCGAAAGCGACTGGTAAACCGGTGAAAATTCGCCGTGATTGGGATCGGAAATTGCAATTATTTTCCGTGAACGAGGAATTCCAAGTAAGTGCGAGTCATCAACTCGCGTTGAATACGTCCCTGCCCTTTGTAC
denovo402	CGTGGATCGATTTGTCTGGTTTATTCCGATAACGAGCGAGACTCTAGCCTACTAAATAGTAACGGAATTACTATTGTTCCAGTTGCTTCTTAGAGGGATTTTCGGTGTTTAGCCGCACGAGATTGAGCAATAACAGGTCTGTGATGCCCTTAGATGTCCGGGGCTGCACGCGCGCTACACTGGCGAAATCAGCGTGCTGTATCCATTCTCGAAAGGGATTGGTAAACCCATGAAAATTTGCCGTGCTTGGGATCGGAAATTGCAATTATTTTCCGTGAACGAGGAATTCCAAGTAAGTGCGAGTCATCAACTCGCTCTGAACTAGTCCCCGTGCCCTTTCGTTAC
denovo406	CGTGGATCGATTTGTCTGGTTTATTCCGATAACGAGCGAGACTCTAGCCTACTAAATAGTAACGAGATTATCAATGTCTCAGTTGCTTCTTAGAGGGATTTTCGGTGTTCAGCCGCACGAGATTGAGCAATAACAGGTCTGTGATGCCCTTAGATGTCCGGGGCTGCACGCGCGCTACACTGGCGAAATCAGCGTGCTTGTCCTCTCTCGAAAGAGATTGGTAAACCATTGAAAATTTGCCGTGATTGGGATCGGAAATTGCAATTATTTTCCGTGAACGAGGAATTCCAAGTAAGTGCGAGTCATCAACTTGCGTTGAATACGTCCCTGCCCTTTGTAC
denovo407	CGTGGAGCGATTTGTCTGGTTTATTCCGATAACGAGCGAGACTCTAGCCTACTAAATAGTTGACGCATTCCATTGTGTGTCCTAACTTCTTAGAGGGATTTACGGCGTTTAGCCGAAAGAGAATGAGCAATAACAGGTCTGTGATGCCCTTAGATGTCCGGGGCTGCACGCGCGCTACACTGGTGAAATCAACGTGTTTCCACCTATATCGGAAGATACGGGTAAACCATTGAAAATTCACCGTGATTGGGATCGGAGATTGAAATTATTTTCCGTGAACGAGGAATTCCAAGTAAGTGCGAGTCATTAACTCGCGTTGAATACGTCCCTGCCCTTTGTAC
denovo409	GGTGGAGCGATTTGTCTGGTTAATTCCGATAACGAACGAGACTCTGGCCTATTAAATAGACGGTATATTTAAAAGTATATCGCACTTCTTAGAGGGACAAGCGGCGTCTAGCCGCATGAAATAGAGCAATAACAGGTCTGTGATGCCCTTAGATGTCCGGGGCTGCACGCGCGCTACACTGAAAGAATCAGTGGGCGTTCTACCTAGTCCGGAAGGACCGGGTAACCCAAGTAAATTCTTTCGTGCTTGGGATAGGGAATTGCAATTATTTCCCTTGAACGAGGAATTCCCAGTAAATGCGGGTCATAAGCTCGCGTTGAATACGTCCCTGCCCTTTGTAC
denovo41	CGTGGATTGATCTGTCTGGTTTATTCCGATAACGAACGAGACTCTAACCTGCTAACTAGTGGTGCGATAGTTTCGTCGTATCTACTTCTTAGAGGGATAAGCGGTGTTCAACCGCATGAGATTGAGTAATAACAGGTCTGTGATGCCCTTAGATGTTCGGGGCTGCACGCGCGCTACACTGGAAAGTGCAGCAAGCGTTATCTTCCTTGGCCGAAAGGTCTGGGGTAATACTTTTGTAAAGCTTTTCGTTGTTTGGTAAGTAGAGGATTGTCAATTAATTTCTTCTTGTAACG
denovo413	GGTGGAGCGATTTGTCTGGTTTATTCCGATAACGAACGAGACTCTGGCCTACTAAATAGAGACAGGATTATTACTGTCCTGGATTCTTCTTAGAGGGACAAGTGGTTTTCAGCCACACGAAATTGAGCAATAACAGGTCTGTGATGCCCTTAGATGCCCGGGGGCTGCACGCGCGCTACACTGAAGGAATCAGCGTGCTAAAACCATTGTCGAAAGGCATTGGTAAACCCCTCAAAATCCTACGTGATTGGGATCGGGAATTGTAATTAGTTCCCTTGAACGAGGAATTCCCAGTAAGTGTGGGTCATAAGCTCGCGTTGATTACGTCCCTGCCCTTTGTAC
denovo417	CGTGGATCGATTTGTCTGGTTTATTCCGATAACGAGCGAGACTCCAGCCTACTAACTAGTGTGGGCATTGCCACTGTGCTCTTACACTTCTTAGAGGGATTGGCTGCGTCTAGCGGCACGAAACGGAGCAATAACAGGTCTGTGATGCCCTTAGATGTCCGGGGCTGCACGCGCGCTACACTGGCAAAGGCAGCGTGCTTGTCCGTCTCCGAAAGGAGTCGGTAAACCCTTGAAAATTTGCCGTGATTGGGATCGGAAATTGCAATTATTTTCCGTGAACGAGGAATTCCTAGTAAGTGCGAGTCATCAGCTCGCGTTGAATACGTCCCTGCCCTTTGTAC
denovo421	CGTGGAGCGATTTGTCTGGTTTATTCCGATAACGAGCGAGACTCTAGCCTACTAAATAGTTTGTGCATTGTCTCTGCGCATAAAACTTCTTAGAGGGATTCGCGATGTTCAGTCGCAAGAAACGGAGCAATAACAGGTCTGTGATGCCCTTAGATGTCCGGGGCTGCACGCGCGCTACACTGGCGAACGCAACGTGCTTGTCCTTGGCCGAAAGGCCTTGGTAAACCATTGAAATTTTGCCGTGATTGGGATCGGAAATTGCAATTATTTTCCGTGAACGAGGAATTCCAAGTAAGTGCGAGTCATCAACTCGCGTTGAATACGTCCCTGCCCTTTGTAC
denovo422	GGTGGAGCGATTTGTCTGGTTTATTCCGATAACGAACGAGACTCTGGCCTACTAAATAGTGACAGGATTATTACTGTCCTGGATACTTCTTAGAGGGACAAGTGGTTTTCAGCCACACGAAATTGAGCAATAACAGGTCTGTGATGCCCTTAGATGTCCGGGGCTGCACGCGCGCTACACTGAAGGAATCAGCGTGCTAAAACCATTGTCGAAAGGCATTGGTAAACCCATTAAAATCCTACGTGATTGGGATCGGGAATTGCAATTATTTCCCTTGAACGAGGAATTCCCAGTAAGTGTGGGTCATAAGCTCGCGTTGAATACGTCCCTGCCCTTTGTAC
denovo427	CGTGGAGCGATTTGTCTGGTTTATTCCGATAACGAGCGAGACTCTAGCCTACTAAATAGTCCGCACATTGCTTCTGTGTTGCGGTACTTCTTAGAGGGATTTTCGGTGTTCAGCCGCACGAAATTGAGCAATAACAGGTCTGTGATGCCCTTAGATGTCCGGGGCTGCACGCGCGCTACACTGGCGAAATCAGCGTGCTTATCCTTTCTCGAAAGGGATTGGTAAACCATTGAAAATTCGCCGTGATTGGGATCGGAAATTGCAATTATTTTCCGTGAACGAGGAATTCCAAGTAAGTGCGAGTCATCAACTCGCGTTGAATACGTCCCTGCCCTTTGTAC
denovo428	CGTGGAGCGATTTGTCTGGTTTATTCCGATAACGAGCGAGACTCTAGCCTACTAAATAGTCTACCCATTGCTTGTGGTGTAGTACTTCTTAGAGGGATTTTCGGTGTACAGCCGCACGAGATTGAGCAATAACAGGTCTGTGATGCCCTTAGATGTCCGGGGCTGCACGCGCGCTACACTGGCGAAATCAGCGTGCTTTTCCTTTCTCGAAAGGGATTGGTAAACCATTGAAAATTTGCCGTGATTGGGATCGGAAATTGCAATTATTTTCCGTGAACGAGGAATTCCAAGTAAATGCGAGTCATCAACTCGCGTTGAATACGTCCCTGCCCTTTGTAC
denovo429	GGTGGAGCGATTTGTCTGGTTAATTCCGATAACGAACGAGACTCTAGCCTACTAAATAGTGGCTGAATCTTCTCAGTTCAGCGTACTTCTTAGAGGGACAAGGGGTATCTAGCCCCACGAGATTGAGCAATAACAGGTCTGTGATGCCCTTAGATGTCCGGGGCTGCACGCGCGCTACACTGAAGGAGTCAGCATGCGGTTTTCCTGGTCCGAAAGGATCGGGTAACCCTGTGAAACTCTTTCGTGATTGGGATAGGGAATTGTAATTATTTTCCTTGAACGAGGAATTCCTAGTAAGCGCGGGTCATCATCTCGCGTTGAATACGTCCCTGCCCTTTGTAC
denovo43	CGTGGATCGATTTGTCTGGTTTATTCCGATAACGAGCGAGACTCTAGCCTACTAAATAGTAACGAGATTATCAATGTCTCAGTTGCTTCTTAGAGGGATTTTCGGTGTTTAGCCGCACGAGATTGAGCAATAACAGGTCTGTGATGCCCTTAGATGTCCGGGGCTGCACGCGCGCTACACTGGCGAAATCAGCGTGCTGTATCCATTCTCGAAAGGGAAGTTGGTTAAACCCGAACTGAAAATTTAGTCCGTGCTTGGG
denovo430	GGTGGAGCGATTTGTCTGGTTAATTCCGATAACGAACGAGACTCTGGCCTATTAAATAGACGATATATTTAAAAGTATATCGCGCTTCTTAGAGGGACAAGCGGCGTCTAGCCGCATGAAATAGAGCAATAACAGGTCTGTGATGCCCTTAGATGTCCGGGGCTGCACGCGCGCTACACTGAAAGAATCAGAGTGCGTTTTGCCTAGTTCGGAAGAACCGGGTAACCCAAGTAAACTCTTTCGTGCTTGGGATAGGGAATTGCAATTATTTCCCTTAAACGAGGAATTCCCAGTAAATGCGGGTCATAAGCTCGCGTTGAATACGTCCCTGCCCTTTGTAC
denovo433	GGTGGAGCGATTTGTCTGGTTAATTCCGATAACGAACGAGACTCTGGCCTATTAAATAGACGAGCTATTAATGAAGTAAGCTCGCGCTTCTTAGAGGGACAAGCGGCGTCTAGCCGCATGAAATAGAGCAATAACAGGTCTGTGATGCCCTTAGATGTCCGGGGCTGCACGCGCGCTACACTGAAAGAATCAGTGTGCGTCAAAACCTAGTTCGGAAGAACCGGGTAACCCAAGTAAATTCTTTCGTGCTTGGGATAGGGAATTGCAATTATTTCCCTTAAACGAGGAATTCCCAGTAAATGCGGGTCATAAGCTCGCGTTGAATACGTCCCTGCCCTTTGTAC
denovo434	GGTGGAGCGATTTGTCTGGTTTATTCCGATAACGAACGAGACTCTAGCCTACTAAATAGACAGTACTTCTTTAGAGTGCTGCACTTCTTAGAGGGACAAGCGACGTCTAGTCGCACGAGATTGAGCAATAACAGGTCTGTGATGCCCTTAGATGTTCGGGGCTGCACGCGCGCTACACTGAAGGCATCATCATGTTTATCAACCTACCCCGGAAGGGGCGGGTAACCCGATGAAACGCCTTCGTGATTGGGATAGGGAATTGCAATTATTTCCCTTGAACGAGGAATTCCCAGTAAGTGCGGGTCATCAGCTCGCGCTGAATACGTCCCTGCCCTTTGTAC
denovo437	CGTGGATCGATTTGTCTGGTTTATTCCGATAACGAGCGAGACTCTAGCCTACTAAATAGTTGCGGGATTATTAGTGTCCCAGTAGCTTCTTAGAGGGATTTTCGGTGTTTAGCCGCACGAGATTGAGCAATAACAGGTCTGTGATGCCCTTAGATGTCCGGGGCTGCACGCGCGCTACACTGGCGAAATCAGCGTGCTGTATCCATTCTCGAAAGGGATTGGTAAACCCATGAAAATTTGCCGTGTTTGGGATCGGAAATTGCAATTATTTTCCGTGAACGAGGAATTCCAAGTAGGTGCGAGTCATCAACTCGCTCTGAATACGTCCCGTCGTCCCTTGTAC
denovo438	GGTGGAGCGATTTGTCTGGTTAATTCCGATAACGAACGAGACTCTGGCCTATTAAATAGACGAGGTATTTAAATGTACCTCGCGCTTCTTAGAGGGACAAGCGGCGTCTAGTCGCATGAAAAAGAGCAATAACAGGTCTGTGATGCCCTTAGATGTCCGGGGCTGCACGCGCGCTACACTGAAAGAATCAGCGTGCATTTAAACCTAGTCCGGAAGGACCGGGTAACCCAAGTAAATTCTTTCGTGCTTGGGATAGGGAATTGCAATTATTTCCCTTAAACGAGGAATTCCCAGTAAATGCGGGTCATAAGCTCGCGTTGAATACGTCCCTGCCCTTTGTAC
denovo44	CGTGGATTGATTTGTCTGGTTAGTTCCGATAACGAACGAGATTGGAGCTTAATTAAATAGAAAGGTCATTTTTATCTTTTTTCCTTTACCGGTTAAAAGCGTGACTCTTTTCTTCTTAATGGGATTTGCGGCGTTCCAGTCGTAAGAAACCCCAGCAATAACAGGTCTGTGATGCCCTAAGATGTCTGGGGCTGCACGCGCGCTACAATGAAAATTGCAGCGCGTGTGACCATAACCGAAAGGTTTTGGTAAACGAGTCAAATTATTCCGTATTTGGGATTGAAAATTGTAATTATTTTTCATGAACGAGGAACTTCAAGTAAGTGTAAGTCATCAGCTTACGCTGAATACGTCCCGTCTTCGTTAC
denovo441	CGTGGATTGATTTGTCTGGTTAATTCCGATAACGAACGAGATTGGAGCTTAATTAAATAGAAAGGTCATTTTTATCTTTTTTCCTTTACCGGTTAAAAGCGTGACTCTTTTCTTCTTAATGGGATTTGCGGCGTTCCAGTCGTAAGAAACCCAGCAATAACAGGTCTGTGATGCCCTAAGATGTCTGGGGCTGCACGCGCGCTACAATGAAAATTGCAGCGCGTGTGACCATAACCGAAAGGTTTTGGTAAACGAGTCAAATTATTCCGTATTTGGGATTGAAAATTGTAATTATTTTTCATGAACGAGGAACTTCAAGTAAGTGTAAGTCATCAGCTTACGCTGAATACGTCCCTGCCCTTTGTAC
denovo443	GGTGGAGTGATTTGTCTGGTTTATTCCGATAACGAACGAGACTCTAACCTGCTAACTAGTCTTGCGATACTTGTGTCGTACGGACTTCTTAGAGGGATCAGTGGTGTTCAGCCACACGAAATTGAGCAATAACAGGTCTGTGATGCCCTTAGATGTTCGGGGCTGCACGCGCGCTACACTGGATGGATCAACATGCTCGTTACCTGGGCCGAAAGGCTTGGGGAACCCTTTGAAAACCATCCGTGATCGGGATAGGGAATTGCAATTATTTCCCTTCAACGAGGAATTCCCAGTAAGTGTGAGTCATCAGCTCGCGCTGAATACGTCCCTGCCCTTTGTAC
denovo445	CGTGGAGCGATTTGTCTGGTTTATTCCGATAACGAGCGAGACTCTAGCCTACTAAATAGTCCACACATTGCTTTTGTGTTGTGGTACTTCTTAGAGGGATTTTCGGTGTACAGCCGCACGAGATTGAGCAATAACAGGTCTGTGATGCCCTTAGATGTCCGGGGCTGCACGCGCGCTACACTGGCGAAATCAGCGTGCTTATCCTTTCTCGAAAGGGATTGGTAAACCAATGAAAATTTGCCGTGATTGGGATCGGAAATTGCAATTATTTTCCGTGAACGAGGAATTCCAAGTAAATGCGAGTCATCAACTCGCGTTGAATACGTCCCTGCCCTTTGTAC
denovo446	GGTGGAGCGATTTGTCTGGTTAATTCCGATAAGGAACGAGACTCTGGCCTATTAAATAGTAGAGTCATTCTGAACAGTGATTCTTACTTCTTAAATGGACAAGCGGCGTCTAGCCGCATGAAATGGAGCAATAACAGGTCTGTGATGCCCTTAGATGTCCGGGGCTGCACGCGCGCTACACTGAAAGAAGCAGTGTGCGTCGAGACCCTAGTCCGGAAGGACCGGGTAAACCGAGTAAATTCTTTCGTGCTTGGGATAGGGAATTGGAATTATTTCCCTTAAACGAGGAATTCCCAGTAAATGCGGGTCATAAGCTTGCGTTGAATACGTCCCTGCCCTTTGTAC
denovo447	CGTGGATTGATCTGTCTGGTTTATTCCGATAACGAACGAGACTCTAACCTGCTAACTAGTGGTGCGATAGTTTCGTCGTATCTACTTCTTAGAGGGATAAGCGGTGTTCAACCGCATGAGATTGAGTAATAACAGGTCTGTGATGCCCTTAGATGTTCGGGGCTGCACGCGCGCTACACTGGAAAGTGCAGCAAGCGTTATCTTCCTTGGCCGAAAGGTCTGGGTAATCTTTTGAAAGCTTTTCGTGTTTGGAATAGAGGATTGCAATTATTTCTCTTGAACGAGGAATTCCCAGTAAGTATGAGTCATTAGCTCATGCTGAATACGTCCCTGCCCTTTGTAC
denovo45	GGTGGAGCGATTTGTCTGGTTAATTCCGATAACGAACGAGACTCTGGCCTATTAAATAGACGATATATTTCAAAGTATATCGCGCTTCTTAGAGGGACAAGCGGCGTCTAGCCGCATGAAATAGAGCAATAACAGGTCTGTGATGCCCTTAGATGTCCGGGGCTGCACGCGCGCTACACTGAAAGAATCAGCGTGCGTTATACCTAGTTCGGAAGAACCGGGTAACCCAAGTAAATTCTTTCGTGCTTGGGATAGGGAATTGCAATTATTTCCCTTAAACGAGGAATTCCCAGTAAATGCGGGTCATAAGCTCGCGTTGAATACGTCCCTGCCCTTTGTAC
denovo450	GGTGGAGCGATTTGTCTGGTTAATTCCGATAACGAACGAGACTCTAGCCTGCTAAATAGTTCGCCGATCGCAATCTGTCGGCGTTAACTTCTTAGAGGGACAAGTGGCGTTTAGTCACACGAGATTGAGCAATAACAGGTCTGTGATGCCCTTAGATGTTCGGGGCTGCACGCGCGCTACACTGGAAAGTGCAGCAAGCGTTATCTTCCTTGGCCGAAAGGTCTGGGTAATCTTTTGAAAGCTTTTCGTGTTTGGAATAGAGGATTGCAATTATTTCTCTTGAACGAGGAATTCCCAGTAAGTATGAGTCATTAGCTCATGCTGAATACGTCCCTGCCCTTTGTAC
denovo453	CGTGGAGCGATTTGTCTGGTTTATTCCGATAACGAGCGAGACTCTAGCCTACTAACTAGTCCTCATGTTCGCTTGCTGCATGCTTGGGACTTCTTAGAGGGATTTTCGGCGTTTCAGCCGCACGAAACTGAGCAATAACAGGTCTGTGATGCCCTTAGATGTCCGGGGCTGCACGCGCGCTACACTGGCGAGATCAGCGTGCCTGTCCTCTCTCGAAAGCGACTGGTAAACCGGTGAAAATTCGCCGTGATTGGGATCGGAAATTGCAATTATTTTCCGTGAACGAGGAATTCCAAGTAAGTGCGAGTCATCAACTCGCGTTGATTACGTCCCTGCCCTTTGTAC
denovo454	GGTGGAGCGATTTGTCTGGTTAATTCCGATAACGAACGAGACTCTAGCCTACTAAATAGTGAGTGGATCGCCTCGTCCGCTTAACTTCTTAGAGGGACAAACGGCGCTTAGCCGTACGAAATTGAGCAATAACAGGTCTGTGATGCCCTTAGATGTCCGGGGCTGCACGCGCGCTACACTGAAGGAATCAGCGTGCATACTAACCTGGTCCGAAAGGACCGGGTAACCCAATCAAACTCCTTCGTGATTGGGATAGGGACTTGCAATTATTTCCCTTGAACGAGGAATTCCCAGTAAGTGCGGGTCATAAGCTCGCGTTGAATACGTCCCTGCCCTTTGTAC
denovo457	CGTGGATCGATTTGTCTGGTTTATTCCGATAACGAGCGAGACTCTAGCCTACTAAATAGTAACGAGATTATCAATGTCTCAGTTGCTTCTTAGAGGGATTTTCGGTGTTTAGCCGCACGAGATTGAGCAATAACAGGTCTGTGATGCCCTTAGATGTCCGGGGCTGCACGCGCGCTACACTGGCGAAATCAGCGTGCTGTATCCATTCTCGAAAGGGATTGGTAAACCCATGAAAATTTGCCGTGCTTGGGATCGGAAATTGCAATTATTTTCCGTGAACGAGGAATTCCAAGTAAGTGCGAGTCATCAACTCGCTCTGAATACGTCCCTGCCCTTTGTAC
denovo46	GGTGGAGCGATTTGTCTGGTTAATTCCGATAACGAACGAGACTCTGGCCTATTAAATAGCCGGTATATATTGAAAAGTTTGCCGCGCTTCTTAGAGGGACAACCGGCGTCTAGCCGCGTGAAATAGAGCAATAACAGGTCTGTGATGCCCTTAGATGTCCGGGGCTGCACGCGCGCTACACTGAAAGAATCAGTATGCGCATTCGCCTAGTTCGGAAGAACCGGGTAACCCTAGCAAATTCTTTCGTGCTTGGGATAGGGAATTGCAATTATTTCCCTTGAACGAGGAATTCCCAGTAAATGCGGGTCATAAGCTCGCGTTGAATACGTCCCTGCCCTTTGTAC
denovo461	CGTGGATCGATTTGTCTGGTTTATTCCGATAACGAGCGAGACTCTAGCCTACTAAATAGTAGCGGGATTATTAGTGTCCCAGTTGCTTCTTAGAGGGATTTTCGGTGTTTAGCCGCACGAGATTGAGCAATAACAGGTCTGTGATGCCCTTAGATGTCCGGGGCTGCACGCGCGCTACACTGGCGAAATCAGCGTGCTGTATCCATTCTCGAAAGAGATTGGTAAACCCATGAAAATTTGTCGTGCTTGGGATCGGAAATTGCAATTATTTTCCGTGAACGAGGAATTCCAAGTAAGTGCGAGTCATCAACTCGCTCTGAATACGTCCCTGCCCTTTGTAC
denovo462	GGTGGAGCGATTTGTCTGGTTAATTCCGATAACGAACGAGACTCTAGCCTATTAAATAGACGATATATTTTTTACGTATATCGAGCTTCTTAGAGGGACGAGCAGCTTCTAGCTGCACGAGATTGAGCAATAACAGGTCTGTGATGCCCTTAGATGTCCGGGGCTGCACGCGCGCTACAATGAAAATAGCAGTGCGAGTCGAAAACCTTTTCTGGAAAGAATTGGCAAACGCAAAATATTTTCGTGATTGGGATAGGGGATTGCAATTATTGCCCTTGAACGAGGAATTCCCAGTAAGTTCGAGTCATCAGCTCGAGTTGAATACGTCCCTGCCCTTTGTAC
denovo463	GGTGGAGCAATTTGTCTGGATTATTCCGATAACGAACGAGACTCTGGCCTACTAAATAGTGACGGGATTATTACTGTCCTGGATACTTCTTAGAGGGACAAGTGGTTTTCAGCCACACGAAATTGAGCAATAACAGGTCTGTGATGCCCTTAGATGTCCGGGGCTGCACGCGCGCTACACTGAAAGAATCAGCGTGCTAAAACCATTGTCGAAAGGCATTGGTAAACCCATTAAAATCCTACGTGATTGGGATCGGGAATTGCTATTATTTCCCTTGAACGAGAAATTCCCAGTAAGTGTGGGTCATCAGCTTGCGTTGAATACGTCCCTGCCCTTTGTAC
denovo464	GGTGGAGTGATCTGTCTGGTTTATTCCGGTAACGATCGAGACTCCAGCCAACTCAATAGTTACTGGACGTTTTCGTCTAGTTAACTTCTTAGAGGGATTAGTGGCGTTTAGTCACACGAGAAGGAGCGATAACAGGTCTGTGATGCCCTTAGATGTCCGGGGCTGCACGCGCGCCACACTGGGAGAATCACTAGGTGTTCCATTGCCGAAAGGTATTGGTAATCCTTTTGAACCTCTCCCCGTGGCCGGGATAGGGATTTGTAATTATTTCCCTTGAACGAGGAATTCCTAGTAAGTGTGAGTCATCAACTCACGTTGAATACGTCCCTGCCCTTTGTAC
denovo465	GGTGGAGCGATTTGTCTGGTTAATTCCGATAACGAACGAGACTCTAGCCTACTAAATAGTAACTGAATTTTTAGTTCAGTGTACTTCTTAGAGGGACAAGGGGTATCTAGCCCCACGAGATTGAGCAATAACAGGTCTGTGATGCCCTTAGATGTCCGGGGCTGCACGCGCGCTACACTGAAGGAGTCAACATGCATTGAAACCTAGTCTGGAAAGATTGGGTAACCCAATGAAACTCCTTCGTGATTGGGATAGGGAATTGTAATTATTTCCCTTGAACGAGGAATTCCTAGTAAATGCGGGTCATCATCTCGCGTTGAATACGTCCCTGCCCTTTGTAC
denovo468	CGTGGATTGATCTGTCTGGTTTATTCCGATAACGAACGAGACTCTAACCTGCTAACTAGTGGTGCGATAGTTTCGTCGTATCTACTTCTTAGAGGGATAAGCGGTGTTCAACCGCATGAGATTGAGTAATAACAGGTCTGTGATGCCCTTAGATGTTCGGGGCTGCACGCGCGCTACACTGGCGAAATCAGCGTGCTTGTCCTTTCTCGAAAGAGATTGGTAAACCATTGAAAATTTGCCGTGATTGGGATCGGAAATTGCAATTATTTTCCGTGAACGAGGAATTCCAAGTAAGTGCGAGTCATCAACTCGCGTTGATTACGTCCCTGCCCTTTGTAC
denovo469	CGTGGATCGATTTGTCTGGTTTATTCCGATAACGAGCGAGACTCTAGCCTACTAACTAGTGGCGGCATTGCCGCTGTGCTCGTCACTTCTTAGAGGGATTGGCTGCGTCCAGCAGCACGAAATTGAGCAATAACAGGTCTGTGATGCCCTTAGATGTCCGGGGCTGCACGCGCGCTACACTGGCAAAGGCAGCGTGCTTGTCCGTCTCCGAAAGGAGCCGGTAAACCCTTGAAAATTTGCCGTGATTGGGATCGGAAATTGCAATTATTTTCCGTGAACGAGGAATTCCAAGTAAGTGCGAGTCATCAGCTCGCGTTGAATACGTCCCTGCCCTTTGTAC
denovo470	CGTGGAGCGATTTGTCTGGTTTATTCCGATAACGAGCGAGACTCTAGCCTACTAACTAGTCCACTCATCGCCTTGTGGGTGCGACTTCTTAGAGGGATTTTCGGTGTTCAGCCGCACGAAATTGAGCAATAACAGGTCTGTGATGCCCTTAGATGTCCGGGGCTGCACGCGCGCTACACTGGCGAAATCAGCGTGCTTGTCCTTTCGCGAAAGCGATTGGTAAACCATTGAAAATTTGCCGTGATTGGGATCGGAAATTGCAATTATTTTCCGTGAACGAGGAATTCCAAGTAAGTGCGAGTCATCAACTCGCGTTGAATACGTCCCTGCCCTTTGTAC
denovo473	GGTGGAGCGATTTGTCTGGTTAATTCCGATAACGAACGAGACTCTAGCCTACTAAATAGTTGGCGGATCTTTACGTCCGCGTAACTTCTTAGAGGGACAAGCGGTTTTTAGCCGCACGAGATTGAGCAATAACAGGTCTGTGATGCCCTTAGATGTCCGGGGCTGCACGCGCGCTACACTGAAGGGATCAACGTGCAAGTTCACCTTGCCCGAAAGGGCTGGGTAACCCGTTGAAAACCCTTCGTGACAGGGATAGGGAATTGCAATTATTTCCCTTGAACGAGGAATTCCTAGTAAGTGTGGGTCATCAGCTCGCGCTGAATACGTCCCTGCCCTTTGTAC
denovo476	GGTGGAGCGATTTGTCTGGTTAATTCCGATAACGAACGAGACTCTGGCCTATTAAATAGACGGTGTATTTAAAAGTACGTCGCGCTTCTTAGAGGGACAAGCGGCGTCTAGCCGCATGAAATAGAGCAATAACAGGTCTGTGATGCCCTTAGATGTCCGGGGCTGCACGCGCGCTACACTGAAAGAATCAGTGGGCGTTATACCTAGTCCGGAAGGACCGGGTAACCCAAGTAAATTCTTTCGTGCTTGGGATAGGGAATTGCAATTATTTCCCTTGAACGAGGAATTCCCAGTAAATGCGGGTCATAAGCTCGCGTTGAATACGTCCCTGCCCTTTGTAC
denovo48	CGTGGAGCGATTTGTCTGGTTTATTCCGATAACGAGCGAGACTCTAGCCTACTAACTAGTCCGCATGTTCGCTTGCTGCATGCTTGGGACTTCTTAGAGGGATTTTCGGCGTTTCAGCCGCACGAAACTGAGCAATAACAGGTCTGTGATGCCCTTAGATGTCCGGGGCTGCACGCGCGCTACACTGGCGAAATCAGCGTGCCTGTCCTCTCGCGAAAGCGACTGGTAAACCGGTGAAAATTCGCCGTGATTGGGATCGGAAATTGCAATTATTTTCCGTGAACGAGGAATTCCAAGTAAGTGCGAGTCATCAACTCGCGTTGAATACGTCCCTGCCCTTTGTAC
denovo480	GGTGGAGCGATTTGTCTGGTTAATTCCGATAACGAACGAGACTCTAGCCTGCTAAATAGGCAATGGATTCTTAGTCCACTGTACTTCTTAGAGGGACAAGCAGCGTCTAGCTGCACGAGATTGAGCAATAACAGGTCTGTGATGCCCTTAGATGTTCGGGGCTGCACGCGCGCTACACTGAAGGAATCAACATGCTTCTCAACCTTGCCCGGAAGGGCTAGGTAACCCGTTGAAGCTCCTTCGTGATTGGGATAGGGAATTGCAATTATTTCCCTTGAACGGAGTACTCCAGTAGTGCGGTCATCAGCTCGCGCTAG
denovo488	CGTGGAGCGATTTGTCTGGTTTATTCCGATAACGAGCGAGACTCTAGCCTACTAACTAGTCCACACATTGCTACTGTGTTGTGCGACTTCTTAGAGGGATTTTCGGTGTTCAGCCGCACGAGATTGAGCAATAACAGGTCTGTGATGCCCTTAGATGTCCGGGGCTGCACGCGCGCTACACTGGCGAAATCAGCGTGCTTGTCCTTTCTCGAAAGAGATTGGTAAACCATTGAAAATTTGCCGTGATTGGGATCGGAAATTGCAATTATTTTCCGTGAACGAGGAATTCCAAGTAAGTGCGAGTCATCAACTCGCGTTGAATACGTCCCTGCCCTTTGTAC
denovo489	CGTGGATTGATTTGTCTGGTTGATTCCGATAACGAACGAGACTGTTAGGTAGTGTTAGGTTGTATTATTTTTAATAATATCTCCTCCACGACCGATTAATAGTGTTTAACTATTTGAGAAAGAGCGATAACAGGTCTGTGATGCCCTTAGATGTCCGGGGCTGCACGCGCGCTACAATGTAGTGAGCATCATGTTCCTGCTTCGAGAGAAGTGGGTAAACCTTGAAAACATTACGTAACTGGGAGTGAAACTTGCAATTATGTTTCATGAACGAGGAATTCCAAGTAAACGCGAGTCATTAGCTCGCATTGAATACGTCCCTGCCCTTTGTAC
denovo49	GGTGGATTGATTTGTCTGGTTTATTCCGAATAACGAGCGAGACTCTAATTTGCTAAATAGAAACCGTATCTTTTTTAGATGCGATATCTTCTTAGAGAGACAGACAACGTTTAGTTGTACGAGATTGAGCAATAACAGGTCTGTGATGCCCTTAGATGTCCGGGGCTGCACGCGCGCTACACTGTAGAAATCAGCGTGTTTATTCCATTTTCGAGAGGAATTGGTAATCCTATGAAAACTCTACGTGCTTGGGATAGTGAATTGCTATTATTTCACTTAAACGAGGAATTCCTAGTAAGTGCAAGTCATCAACTTGCGTTGAATACGTCCCTGCCCTTTGTAC
denovo490	GGTGGAGTGATTTGTCTGGTTAATTCCGATAACGAACGAGACTCTGGCCTACTAACTAGTCGTCGGATCGCTTCAGTCCGACCGACTTCTTAGAGGGACAAGCAGTGCTTAGCTGCATGAAATAGAGCAATAACAGGTCTGTGATGCCCTTAGATGTCCGGGGCTGCACGCGCGCTACACTGAAGGAATCAGCGTGTGGGTTTGCCTGGCTCGAAAGAGCTGGGTAATCCGGTGAAAATCCTTCGTGATTGGGATCGGGACTTGCAATTATTTCCCTTGAACGAGGAATCCCTAGTAAGTACGGGTCATCAGCTCGTGCTGAATACGTCCCTGCCCTTTGTAC
denovo492	CGTGGAGCGATTTGTCTGGTTTATTCCGATAACGAGCGAGACTCTAGCCTACTAACTAGTCCACTCATTGCTTTGTGGGTGCGACTTCTTAGAGGGATTTTCGGTGTTCAGCCGCACGAGATTGAGCAATAACAGGTCTGTGATGCCCTTAGATGTCCGGGGCTGCACGCGCGCTACACTGGCGAAATCAGCGTGCTTGTCCTTTCCCGAAAGGGATTGGTAAACCATTGAAAATTCGCCGTGATTGGGATCGGAAATTGCAATTATTTTCCGTGAACGAGGAATTCCAAGTAAGTGCGAGTCATCAACTCGCGTTGAATACGTCCCTGCCCTTTGTAC
denovo493	GGTGGAGCGATTTGTCTGGTTTATTCCGATAACGAACGAGACTCTAGCCTACTAAATAGTGACTGGATTGCTTCTGTCCAGAATACTTCTTAGAGGGACAAGTGGTGTTCAGCCACACGAAATTGAGCAATAACAGGTCTGTGATGCCCTTAGATGTCCGGGGCTGCACGCGCGCTACACTGGAGAAATCAGCGTGCTATACCATTGTCGAAAGTCATTGGTAAACCGATCAAAATTCTCCGTGATCGGGATCGGGAATTGCAATTATTTCCCTTGAACGAGGAATTCCCAGTAAGTGTGGGTCATCAGCTCACGCTGAATACGTCCCTGCCCTTTGTAC
denovo495	CGTGGAGCGATTTGTCTGGTTTATTCCGATAACGAGCGAGACTCTAGCCTACTAAATAGTCTGCACATTGCTTCTGTGATGCAGTACTTCTTAGAGGGATTTTCGGTGTACAGCCGCACGAGATTGAGCAATAACAGGTCTGTGATGCCCTTAGATGTCCGGGGCTGCACGCGCGCTACACTGGCGAAATCAGCGTGCTTATCCTTTCTCGAAAGGGATTGGTAAACCATTGAAAATTTGCCGTGATTGGGATCGGAAATTGCAATTATTTTCCGTGAACGAGGAATTCCAAGTAAATGCGAGTCATCAACTCGCGTTGAATACGTCCCTGCCCTTTGTAC
denovo496	CGTGGATCGATTTGTCTGGTTTATTCCGATAACGAGCGAGACTCTAGCCTACTAACTAGTGCAGGCATTGCTTCTGTGTTCGGCACTTCTTAGAGGGATTGGCTGCGTCTAGCAGCACGAAATTGAGCAATAACAGGTCTGTGATGCCCTTAGATGTCCGGGGCTGCACGCGCGCTACACTGGCAAAGGCAGCGTGCTTGTCCGTCTCCGAAAGGAGTCGGTAAACCCTTGAAAATTTGCCGTGATTGGGATCGGAAATTGCAATTATTTTCCGTGAACGAGGAATTCCAAGTAAGTGCGAGTCATCAGCTCGCGTTGAATACGTCCCTGCCCTTTGTAC
denovo498	CGTGGATCGATTTGTCTGGTTTATTCCGATAACGAGCGAGACTCTAGCCTACTAAATAGTAACGGAATTACTATTGTTCCAGTTGCTTCTTAGAGGGATTTTCGGTGTTTAGCCGCACGAGATTGAGCAATTTTCAGGTCGTTGTGAGGCATGCAAGATGTCCGGGGATGCACCGCTACACGGTGAAATCAGCGGGCTTATAGAGAGGATCGAATAGGGATGTGCAAGGCCATGAAAATTTGCCGTGCTTGGGATCGGAAATTGCAATTATTTTCCGTGAACGAGGAATTCCAAGTAAGTGCGAGTCATCAACTCGCTCTGAATACGTCCCTGCCCTTTGTAC
denovo499	CGTGGAGCGATTTGTCTGGTTTATTCCGATAACGAGCGAGACTCTAGCCTACTAAATAGTTGACACATTTCACTGTGTGTCCTAACTTCTTAGAGGGATTCGCGGTCGTATAGCCGCAAGAGAATGAGCAATAACAGGTCTGTGATGCCCTTAGATGTCCGGGGCTGCACGCGCGCTACACTGGCAAAATCAGCGAGTCTACTCGCTCGCCGAGTTCCTTCATCGAAAGATCGAGGGTAAACCATTGAAAATTTGCCGTGATTGGGATCGGGAATTGAAATTATTTTCCGTGAACGAGGAATTCCAAGTAAGTGCGAGTCATTAACTCGCGTTGAATACGTCCCTGCCCTTTGTAC
denovo5	GGTGGAGCGATTTGTCTGGTTAATTCCGATAACGAACGAGACTCTGGCCTATTAAATAGTAGAGTCATTCTGAACAGTGATTCTTACTTCTTAGAGGGACAAGCGGCGTCTAGCCGCATGAAATAGAGCAATAACAGGTCTGTGATGCCCTTAGATGTCCGGGGCTGCACGCGCGCTACACTGAAAGAATCAGAGTGCGTTATACCTAGTTCGGAAGAACCGGGTAACCCAAGTAAATTCTTTCGTGCTTGGGATAGGGAATTGCAATTATTTCCCTTAAACGAGGAATTCCCAGTAAATGCGGGTCATAAGCTCGCGTTGAATACGTCCCTGCCCTTTGTAC
denovo500	CGTGGATCGATTTGTCTGGTTTATTCCGATAACGAGCGAGACTCTAGCCTACTAAATAGTAACGGAATTATTTACTGTTCCGCTTGCTTCTTAGAGGGATTTTCGGTGTTTAGCCGCACGAGATTGAGCAATAACAGGTCTGTGATGCCCTTAGATGTCCGGGGCTGCACGCGCGCTACACTGGCGAAATCAGCGTGCTATTCCATTCTCGAAAGGGATTGGTAAACCCATGAAAATTTGCCGTGCTTGGGATCGGAAATTGCAATTATTTTCCGTGAACGAGGAATTCCAAGTAAGTGCGAGTCATCAACTCGCTCTGAATACGTCCCTGCCCTTTGTAC
denovo505	CGTGGATCGATTTGTCTGGTTTATTCCGATAACGAGCGAGACTCTAGCCTACTAAATAGTTACGGGATTTGCTTGCATGTCCCGCTTAGCTTCTTAGAGGGATTTTCGGTGTTTAGCCGCACGAGATTGAGCAATAACAGGTCTGTGATGCCCTTAGATGTCCGGGGCTGCACGCGCGCTACACTGGCGAAATCAGCGTGCTGTATCCATTCTCGAAAGGGA
denovo507	GGTGGAGCGATTTGTCTGGTTAATTCCGATAACGAACGAGACTCTGGCCTATTAAATAGACGATATATTTAAAAGTATATCGCGCTTCTTAGAGGGACAAGCGGGATCTAGCTGCATAAAATAGAGCAATAACAGGTCTGTGATGCCCTTAGATGTCCGGGGCTGCACGCGCGCTACACTGAAAGAATCAGTGTGCGTTACGCCTAGTTCGAAAGAACTGGGTAACCCAAGTAAATTCTTTCGTGCTTGGGATAGGGAATTGCAATTATTTCCCTTAAACGAGGAATTCCCAGTAAATGCGGGTCATAAGCTCGCGTTGAATACGTCCCTGCCCTTTGTAC
denovo509	GGTGGAGCGATTTGTCTGGTTAATTCCGATAACGAACGAGACTCTAGCCTGCTAAATAGGCAACGGACTTATGTCCGTTGAACTTCTTAGAGGGACAAGCAGCTTCTAGCTGCACGAGATTGAGCAATAACAGGTCTGTGATGCCCTTAGATGTCCGGGGCTGCACGCGCGCTACACTGAAGGATTCAACATGCTTCTCTACCTTACCCGGAAGGGTTAGGTAACCCGTTGAAACTCCTTCGTGATAGGAATAGGGAATTGCAATTATTTCCCTTGAACGAGGAATTCCTAGTAAGTGCGGGTCATCAGCTCGCGCTGAATACGTCCCTGCCCTTTGTAC
denovo51	CGTGGAGCGATTTGTCTGGTTTATTCCGATAACGAGCGAGACTCTAGCCTACTAAATAGTTCGCACATTGCTTCTGTGTTGCGCAACTTCTTAGAGGGATTTTCGGTGTTCAGCCGCACGAGATTGAGCAATAACAGGTCTGTGATGCCCTTAGATGTCCGGGGCTGCACGCGCGCTACACTGGCGAAATCAGCGTGCTTATCCTTTCTCGAAAGGGATTGGTAAACCATTGAAAATTTGCCGTGATTGGGATCGGAAATTGCAATTATTTTCCGTGAACGAGGAATTCCAAGTAAGTGCGAGTCATCAACTCGCGTTGAATACGTCCCTGCCCTTTGTAC
denovo514	GGTGGAGCGATTTGTCTGGTTAATTCCGATAACGAACGAGACTCTAGCCTACTAAATAGTGGCTGAATTTTTAGTTCAGCGTACTTCTTAGAGGGACAAGGGGTATCTAGCCCCACGAGATTGAGCAATAACAGGTCTGTGATGCCCTTAGATGTCCGGGGCTGCACGCGCGCTACACTGAAGGAGTCAACATGCATTGATACCTAGTCTGGAAAGACCGGGTAACCCAATGAAACTCCTTCGTGATTGGGATAGGGAATTGTAATTATTTCCCTTGAACGAGGAATTCCTAGTAAATGCGGGTCATCATCTCGCGTTGAATACGTCCCTGCCCTTTGTAC
denovo516	CGTGGAGCGATTTGTCTGGTTTATTCCGATAACGAGCGAGACTCTAGCCTACTAAATAGTTGACAATTCCATTGTGTGTCCTAACTTCTTAGAGGGATGTGACGGCGACTAGCCGCAAGAGAATGAGCAATAACAGGTCTGTGATGCCCTTAGATGTCCGGGGCTGCACGCGCGCTACACTGGTGAAATCAACGTGTTCCATCCTATGCCGAGAGGCACTGGTAAACCATTGAAAATTCGCCGTGATTGGGATTGAGCTTTGTAACTATCGCTCATGAACGAGGAATTCCCAGTAAGCGCGAGTCATAAGCTCGCGTTGAATACGTCCCTGCCCTTTGTAC
denovo517	GGTGGAGCGATTTGTCTGGTTAATTCCGATAACGAACGAGACTCTAGCCTACTAAATAGTGGATGAATTTTTAGTTCATCATACTTCTTAGAGGGACAAGGGGTATCTAGCCCCACGAGATTGAGCAATAACAGGTCTGTGATGCCCTTAGATGTCCGGGGCTGCACGCGCGCTACACTGAAGGAGTCAACATGCATTGATACCTAGTCTAGAAAGACCGGGTAACCCAATGAAACTCCTTCGTGATTGGGATAGGGAATTGTAATTATTTCCCTTGAACGAGGAATTCCTAGTAAATGCGGGTCATCATCTCGCGTTGAATACGTCCCTGCCCTTTGTAC
denovo520	GGTGGAGCGATTTGTCTGGTTAATTCCGATAACGAACGAGACTCTAGCCTATTAAATAGACGAGATATTTTTAGTTTTTCGAGCTTCTTAGAGGGACAAGCAGCTTCTAGCTGCACGAGATTGAGCAATAACAGGTCTGTGATGCCCTTAGATGTCCGGGGCTGCACGCGCGCTACAATGAAAATAGCAGCGTGCTTTAAAACCTTTTCTGGTAAGAATTGGTAAACACAAAATATTTTCGTGCTTGGGATAGGGGATTGAAATTATTGCCCTTAAACGAGGAATTCCCAGTAAGTGCAAGTCATAAGCTTGCGTTGAATACGTCCCTGCCCTTTGTAC
denovo522	CGTGGATCGATTTGTCTGGTTTATTCCGATAACGAGCGAGACTCTAGCCTACTAAATAGTAACGGGATTATCATTGTCCCGGTTGCTTCTTAGAGGGATTTTCGGTGTTTAGCCGCACGAGATTGAGCAATAACAGGTCTGTGATGCCCTTAGATGTCCGGGGCTGCACGCGCGCTACACTGGCGAAATCAGCGTGCTGTATCCATTCTCGAAAGGGATTGGTAAACCCATGAAAATTTGCCGTGCTTGGGATCGGAAATTGCAATTATTTTCCGTGAACGAGGAATTCCAAGTAAGTGCGAGTCATCAACTCGCTCTGAATACGTCCCTGCCCTTTGTAC
denovo524	CGTGGAGCGATTTGTCTGGTTTATTCCGATAACGAGCGAGACTCTAGCCTACTAACTAGTCCACACATTCGCCTCGTGTGTGTGCGACTTCTTAGAGGGATTTTCGGTGTTCAGCCGCACGAGATTGAGCAATAACAGGTCTGTGATGCCCTTAGATGTCCGGGGCTGCACGCGCGCTACACTGGCGAAATCAGCGTGCCTGTCCTTTCTCGAAAGAGATTGGTAAACCAATGAAAATTCGCCGTGATTGGGATCGGAAATTGCAATTATTTTCCGTGAACGAGGAATTCCAAGTAAGTGCGAGTCATCAACTCGCGTTGAATACGTCCCTGCCCTTTGTAC
denovo525	CGTGGATCGATTTGTCTGGTTTATTCCGATAACGAGCGAGACTCTAGCCTACTAAATAGTGGCGGGATTATTATTGTCCCAGTCGCTTCTTAGAGGGATTTTCGGTGTTTAGCCGCACGAGATTGAGCAATAACAGGTCTGTGATGCCCTTAGATGTCCGGGGCTGCACGCGCGCTACACTGGCGAAATCAGCGTGCTGTATCCATTCTCGAAAGGGATTGGTAAACCCATGAAAATTTGCCGTGCTTGGGATCGGAAATTGCAATTATTTTCCGTGAACGAGGAATTCCAAGTAAGTGCGAGTCATCAACTCGCTCTGAATACGTCCCTGCCCTTTGTAC
denovo526	GGTGGAGCGATTTGTCTGGTTAATTCCGATAACGAACGAGACTCTAGCCTACTAAATAGACGGTACTTCTTTACGAGTGCCGCGCTTCTTAGAGGGACAAGCGGCGTCTAGCTGCACGAGATTGAGCAATAACAGGTCTGTGATGCCCTTAGATGTCCGGGGCTGCACGCGCGCTACACTGGCGAAATCAGCGTGCTGTATCCATTCTCGAAAGGGATTGGTAAACCCATGAAAATTTGCCGTGCTTGGGATCGGAAATTGCAATTATTTTCCGTGAACGAGGAATTCCAAGTAAGTGCGAGTCATCAACTCGCTCTGATTACGTCCCTGCCCTTTGTAC
denovo528	GGTGGAGCGATTTGTCTGGTTAATTCCGATAACGAACAAGACTCTAGCCTGCTAAATAGTTCGCCGATCGCAATCTGTCGGCGTTAACTTCTTAGAGGGATTAGTGGCGTTTAGTCACACGAGAAGGAGCGATAACAGGTCTGTGATGCCCTTAGATGTCCGGGGCTGCACGCGCGCCACACTGGGAGAATCACTAGGTGTTCCATTGCCGAAAGGTATTGGTAATCCTTTTGAACCTCTCCCCGTGGCCGGGATAGGGATTTGTAATTATTTCCCTTGAACGAGGAATTCCTAGTAAGTGTGAGTCATCAACTCACGTTGATTACGTCCCTGCCCTTTGTAC
denovo529	GGTGGAGCGATTTGTCTGGTTTATTCCGATAACGAGCGAGACTCTGCCCTGCTATTTAGTGTCCAGATTTTTAAGTCTGGGTAGCTTCTTAGAGGGATAAGCGGTGTTCAGCCGCACGAGATAGAGCGATAACAGGTCTGTGATGCCCTTGGATGTCCGGGGCTGCACGCGCGCTACACTGGCGAAATCAGCGTGCTGTATCCATTCTCGAAAGGGATTGGTAAACCCATGAAAATTTGCCGTGCTTGGGATCGGAAATTGCAATTATTTTCCGTGAACGAGGAATTCCAAGTAAGTGCGAGTCATCAACTCGCTCTGATTACGTCCCTGCCCTTTGTAC
denovo53	GGTGGAGCGATTTGTCTGGTTAATTCCGATAACGAACGAGACTCTAGCCTGCTAAATAGGCAGTGGATTCTTAGTCCACTGTACTTCTTAGAGGGACAAGCAGCGTCTAGCTGCACGAGATTGAGCAATAACAGGTCTGTGATGCCCTTAGATGTTCGGGGCTGCACGCGCGCTACACTGAAGGAATCAACATGCTTCTCAACCTTGCCCGGAAGGGCTAGGTAACCCGTTGAAACTCCTTCGTGATTGGGATAGGGAATTGCAATTATTTCCCTTGAACGAGGAATTCCCAGTAAGTGCGGGTCATCAGCTCGCGCTGAATACGTCCCTGCCCTTTGTAC
denovo533	GGTGGAGCGATTTGTCTGGTTAATTCCGATAACGAACGAGACTCTAGCCTACTAAATAGTGCACGAATCTTGGTTCGTTGTACTTCTTAGAGGGACAAGGGGTATCTAGCCCCACGAGATTGAGCAATAACAGGTCTGTGATGCCCTTAGATGTCCGGGGCTGCACGCGCGCTACACTGAAGGAGTCAACATGCTTTGTAACCTAGCTCGGAAGAGCCGGGTAACCCAATGAAACTCCTTCGTGCTTGGGATAGGGAATTGTAATTATTTCCCTTGAACGAGGAATTCCTAGTAAGTGCGGGTCATCATCTCGCGTTGAATACGTCCCTGCCCTTTGTAC
denovo535	CGTGGATCGATTTGTCTGGTTTATTCCGATAACGAGCGAGACTCTAGCCTACTAAATAGTAACGGGATTGCCTATGTCCCGCTTGCTTCTTAGAGGGATTTTCGGTGTTTAGCCGCACGAGATTGAGCAATAACAGGTCTGTGATGCCCTTAGATGTCCGGGGCTGCACGCGCGCTACACTGGCGAAATCAACGTGCTGTATCCATTCTCGAAAGGGATTGGTAAACCCATGAAAATTTGCCGTGCTTGGGATCGGAAATTGCAATTATTTTCCGTGAACGAGGAATTCCAAGTAAGTGCGAGTCATCAACTCGCTCTGAATACGTCCCTGCCCTTTGTAC
denovo536	CGTGGAGCGATTTGTCTGGTTTATTCCGATAACGAGCGAGACTCTAGCCTACTAAATAGTCTGTACATTATTTTTGTGCAGTACTTCTTAGAGGGATTTTCGGTGTACAGCCGCACGAGATTGAGCAATAACAGGTCTGTGATGCCCTTAGATGTCCGGGGCTGCACGCGCGCTACACTGGCGAAATCAGCGTGCTTATCCTTTCTCGAAACGGGTATTGGGTAAAACCCATTTGGAAAAACTTTTGCCGTAGATTGGGATCGGAAATTGCAAATTATTTTCCGTGAACGTAGGAATTCCAAGTAAATGCGAGTCATCAACTCGCGTTGAATACGTCCCTGCCCTTTGTAC
denovo59	CGTGGAGCGATTTGTCTGGTTTATTCCGATAACGAGCGAGACTCTAGCCTACTAAATAGTTGACACATTACATTGTGTGTCCTAACTTCTTAGAGGGATTTACGGCGTATAGCCGCAAGAGAATGAGCAATAACAGGTCTGTGATGCCCTTAGATGTCCGGGGCTGCACGCGCGCTACACTGGTAGAATCAACGAGTTTGCGAGCTTCGGTTCGTTCCTTCATCGAAAGATCGGGGGTAAACAATTGAAAATCTGCCGTGATTGGGATCGGGAATTGAAATTATTTTCCGTGAACGAGGAATTCCAAGTAAGTGCGAGTCATTAACTCGCGTTGATTACGTCCCTGCCCTTTGTAC
denovo61	GGTGGAGCGATTTGTCTGGTTTATTCCGATAACGAACGAGACTCTGGCCTACTAAATAGAGACAGGATTATTACTGTCCTGGATTCTTCTTAGAGGGACAAGTGGTTTTCAGCCACACGAAATTGAGCAATAACAGGTCTGTGATGCCCTTAGATGTCCGGGGCTGCACGCGCGCTACACTGAAGGAATCAGCGTGCTAAAACCATTGTCGAAAGGCATTGGTAAACCCCTCAAAATCCTACGTGATTGGGATCGGGAATTGCAATTATTTCCCTTGAACGAGGAATTCCCAGTAAGTGTGGGTCATAAGCTCGCGTTGAATACGTCCCTGCCCTTTGTAC
denovo62	GGTGGAGCGATTTGTCTGGTTAGCACATTGCCAACTGTGTGCGCTTACTTCTTAGAGGGATTTTCGGTGTTCAGCCGCACGAGATTGAGCAATAACAGGTCTGTGATGCCCTTAGATGTCCGGGGCTGCACGCGCGCTACACTGGCGAAATCAGCGTGCTTGTCCTCTCTCGAAAGAGATTGGTAAACCATTGAAAATTTGCCGTGATTGGGATCGGAAATTGCAATTATTTTCCGTGAACGAGGAATTCCAAGTAAGTGCGAGTCATCAACTCGCGTTGAATACGTCCCTGCCCTTTGTAC
denovo66	GGTGGAGCGATTTGTCTGGTTAATTCCGATAACGAACGAGACTCTAGCCTACTAAATAGTGAGTGGATCGCCTCGTCCACTTCCACTTCTTAGAGGGACAAACGGCGCATAGCCGTACGAAATTGAGCAATAACAGGTCTGTGATGCCCTTAGATGTCCGGGGCTGCACGCGCGCTACACTGAAGGAATCAGCGTGCATACAAACCTGGTCCGAAAGGACCGGGTAACCCAATCAAACTCCTTCGTGATTGGGATAGGGACTTGCAATTATTTCCCTTGAACGAGGAATTCCCAGTAAGTGCGGGTCATAAGCTCGCGTTGAATACGTCCCTGCCCTTTGTAC
denovo69	GGTGGAGTGATTTGTCTGGTTTATTCCGATAACGAACGAGACTCTAACCTGCTAACTAGATCACGGATAGTTTAGTCCGTCGAACTTCTTAGAGGGATCAGCGGTGTTCAGCCGCACGAAATTGAGCAATAACAGGTCTGTGATGCCCTTAGATGTCCGGGGCTGCACGCGCGCTACACTGGAAGGTGCAGCGTGCTCTTTTCCTCTGCCGAAAGGCATTGGTAAACCCTTGAAACCCTTCCGTGATCGGGATAGGGAATTGCAATTATTTCCCTTCAACGAGGAATTCCCAGTAAGTGTGAGTCATCAGCTCACGTTGAATACGTCCCTGCCCTTTGTAC
denovo7	CGTGGAACTTGCTGGTATATTCCTTAAAACGAACGAGACTCTAGCCTACTAAGTGGTTTGTGCCATTTGCCTCTGCGCAAACTTCTTAGAGGGATTCGCGATGTTCAGTCGTAAGAAATTGAGCAATAACAGGTCTGTGATGCCCTTAGATGTCCGGGGCTGCACGCGCGCTACACTGGCGAACGCAACGTGCTTGTCCTTGGCCCAAAGGCCTTGGTAAACCATTGAAATTTTGCCGTGATTGAGATCGGAAATTGCAATTACTTTCCGTGAACGAGGAATTCCAAGTAAATGCGAGTCATCAACTCGCGTTGAATACGTCCCTGCCCTTTGTAC
denovo73	GGTGGAGCGATTTGTCTGGTTAATTCCGATAACGAACGAGACTCTAGCCTACTAAATAGACGGTACTTCTTTACGAGTGCCGCGCTTCTTAGAGGGACAAGCGGCGTCTAGCTGCACGAGATTGAGCAATAACAGGTCTGTGATGCCCTTAGATGTTCGGGGCTGCACGCGCGCTACACTGAAGACATCAACATGCATCTCAACCTACTCCGGAAGGAGTGGGTAACCCGTTGAAACGTCTTCGTGATTGGGATAGGGAATTGCAATTATTTCCCTTGAACGAGGAATTCCCAGTAAGTACGAGTCATCAGCTCGTGTTGAATACGTCCCTGCCCTTTGTAC
denovo76	GGTGGAGCGATTTGTCTGGTTAATTCCGATAACGAACGAGACTCTAGCCTGCTAAATAGTTCGCCGATCGCATTCTGTCGGCGCTAACTTCTTAGAGGGACAAGTGGCGTTTAGTCACACGAGATTGAGCAATAACAGGTCTGTGATGCCCTTAGATGTCCGGGGCTGCACGCGCGCTACACTGGCAAAATCAGCGTGCTTGTCCTTCCCCGAAAGGGGTTGGTAAACCCTTGAAAATTTGCCGTGATTGGGATCGGAAATTGCAATTATTTTCCGTGAACGAGGAATTCCAAGTAAGTGCGAGTCATCAACTCGCTTTGAATACGTCCCTGCCCTTTGTAC
denovo79	CGTGGATTGATTTGTCTGGTTAATTCCGATAACGAACGAGATTGGAGCTTAATTAAATAGAAAGATCATTTTTTCCTTTTTTCCCTTTACGGGGTTAAAAGCGTGATTCTTTTCTTCTTAATGGGATTTGCGGCGTTCCAGTCGTAAGAAACCCAGCAATAACAGGTCTGTGATGCCCTAAGATGTCTGGGGCTGCACGCGCGCTACAATGAAAATTGCAGCGCGTGTGACCATAACCGAAAGGTTTTGGTAAACGAGTCAAATTATTCCGTATTTGGGATCGAATATTGTAATTATTATTCGTGAACGAGGAACTTCAAGTAAGTGTAAGTCATCAGCTTACGCTGAATACGTCCCTGCCCTTTGTAC
denovo80	GGTGGAGCGATTTGTCTGGTTTATTCCGATAACGAACGAGACTCTGGCCTACTAAATAGTGACAGGATTATTACTGTCCTGGATACTTCTTAGAGGGACAAGTGGTTTTCAGCCACACGAAATTGAGCAATAACAGGTCTGTGATGCCCTTAGATGTTCGGGGCTGCACGCGCGCTACACTGAAGGAATCAACATGCTTCTCAACCTTGCCCGGAAGGGCTAGGTAACCCGTTGAAACTCCTTCGTGATTGGGATAGGGAATTGCAATTATTTCCCTTGAACGAGGAATTCCCAGTAAGTGCGGGTCGTCAGCTCGCGCTGATTACGTCCCTGCCCTTTGTAC
denovo81	GGTGGAGCGATTTGTCTGGTTAATTCCGATAACGAACGAGACTCTAGCCTACTAAATAGACAGTACTTCTTTACGAGTGCTGCGCTTCTTAGAGGGACAAGCGGCTTCTAGCTGCACGAGATTGAGCAATAACAGGTCTGTGATGCCCTTAGATGTTCGGGGCTGCACGCGCGCTACACTGAAGACATCAACATGCATCTCAACCTACTCCGGAAGGAGCGGGTAACCCGTTGAAACGTCTTCGTGATTGGGATAGGGAATTGCAATTATTTCCCTTGAACGAGGAATTCCCAGTAAGTACGAGTCATCAGCTCGTGTTGAATACGTCCCTGCCCTTTGTAC
denovo84	CGTGGAGCGATTTGTCTGGTTTATTCCGATAACGAGCGAGACTCTAGCCTACTAAATAGTTTGTGCATTGTCTCTGCGCATAAAACGTTCTTAGAGGGATTCGCGATGTTCAGTCGCAAGAACGGAGCAATAACAGGTCTGTGACTGCCCTTAGAGTGTCCGGGGCTGCACGCGCGCTACACTGGCGAACGCAACGTGCTTGTCCTTGGCCGAAAGGCCTTGGGTAAACCCATTAGAAATTTTGCCGTGATTGGGATCGGAAATTGCAA
denovo86	GGTGGAGTGATCTGTCTGGTTTATTCCGGTAACGATCGAGACTCCAGCCAACTCAATAGTTACTGGACGTTTTCGTCTAGTTAACTTCTTAGAGGGATTAGTGGCGTTTAGTCACACGAGAAGGAGCGATAACAGGTCTGTGATGCCCTTAGATGTCCGGGGCTGCACGCGCGCTACACTGGCGAAATCAGCGTGCTGTATCCATTCTCTAAAGGGATTGGTAAACCCATGAAAATTTGCCGTGCTTGGGATCGGAAATTGCAATTATTTTCCGTGAACGAGGAATTCCAAGTAAGTGCGAGTCATCAACTCGCTCTGAATACGTCCCTGCCCTTTGTAC
denovo87	CGTGGTGTGAACTGTCTGCTTAATTGCGATAACGAGCGAGACTCCGACTGTTAAATAGTGGAAGGTTTATTATTGACCTTTACATTTCTTAACGGGATTCGCAACTTCAAGTTGCAAGAAATGGAGCAATAACAGGTCTGTGATGCCCTTAGATGTCCGGGGCAGCACGCGTGCTACAATGATGGTAACAGCGTGATTGTCCTCGCCCGACAGGGCTTGGCAAACAGTTGAGATATTATTATGGCTGGAATTGAGTGTTGAAATTTTCTCTCATGAACGAGGAATTCCAAGTAAATGCGAGTCATCAACTCGCATTGAATACGTCCCTGCCCTTTGTAC
denovo9	GGTGGAGCGATTTGTCTGGTTAATTCCGATAACGAACGAGACTCTAGCCTACTAAATAGTGAGTGGATCGCCTCGTCCGCTTAACTTCTTAGAGGGACAAACGGCGCTTAGCCGTACGAAATTGAGCAATAACAGGTCTGTGATGCCCTTAGATGTCCGGGGCTGCACGCGCGCTACACTGGCAAAATCAGCGTGCTTGTCCTTCCCCGAAGGGGTTGGTAAACCCTTGAAAATTTGCCGTGATTGGGATCGGAAATTGCAATTATTTTCCGTGAACGAGGAATTCCAAGTAAGTGCGAGTCATCAACTCGCTTTGAATACGTCCCTGCCCTTTGTAC
denovo90	CGTGGCGTGAGTCGTCTGCTTAATTGCGATAACGAGCGAGACTCCGACTGTTAACTAGCACAATTCTTCTTTTGGGATTAAGGCTTCTTAACTGGATTCGAGACTCCAAGTCTCAAGAAATGGAGCAATAACAGGTCTGTGATGCCCTTAGATGTTCGGGGCCGCACGCGTGCTACAATGGTGGTAACAGCGTGATTGTCCTCGCCCGACAGGGCTTGGTAAACAGTTGAGATATTATTATGGCTGGAATTGAGTGTTGCAATTTTCTCTCATGAACGAGGAATTCCAAGTAAATGCGAGTCATCAACTTGCATTGAATACGTCCCTGCCCTTTGTAC
denovo92	CGTGGAGCGATTTGTCTGGTTTATTCCGATAACGAGCGAGACTCTAGCCTACTAAATAGTCCGCACATTGCTTTGTGCTGCGTGACTTCCTAGAGGGATTTTCGGTGTTCAGCCGCACGAAAGTGAGCAATAACAGGTCTGTGATGCCCTTAGATGTCCGGGGCTGCACGCGCGCTACACTGGCGAAATCAGCGTGCTTGTCCTTTCTCGAAAGAGATTGGTAAACCATTGAAAATTCGCCGTGATTGGGATCGGAAATTGCAATTATTTTCCGTGAACGAGGAATTCCAAGTAAGTGCGAGTCATCAACTCGCGTTGATTACGTCCCTGCCCTTTGTAC
denovo98	GGTGGAGCGATTTGTCTGGTTTATTCCGATAACGAACGAGACTCTGGCCTACTAAATAGGGACAGGATTATTACTGTCCTGGATTCTTCTTAGAGGGACAAGTGGTTTTCAGCCACACGAAATTGAGCAATAACAGGTCTGTGATGCCCTTAGATGTCCGGGGCTGCACGCGCGCTACACTGGCAAAATCAGCGTGCTTGTCCTTCGCCGAAAGGTGTTGGTAAACCCCTGAAAATTTGCCGTGATTGGGATCGGAAATTGCAATTATTTTCCGTGAACGAGGAATTCCAAGTAAGTGCGAGTCATCAACTCGCGTTGAATACGTCCCTGCCCTTTGTAC
denovo99	GGTGGAGCGATTTGTCTGGTTAATTCCGATAACGCACGAGACTCTGGCCTATTAAATAGACGATATATTTAAAAGTATATCGCGCTTCTTAGAGGGACAAGCGGCGTCTAGCCGCATGAAATAGAGCAATAACAGGTCTGTGATGCCCTCAGATGTCCGGGGCTGCACGCGCGCTACACTGAAAGAATCAGAGTGCGTTATGCCTAGTTCGGAAGAACCGGGTAACCCAAGTAAATTCTTCGTGCTTGGGATAGGGAATTGCAACTTATTTCCCTTAAACGAGGAATTCCCAG
